# Supplementary material for: Guidelines for a participatory Smart City model to address Amazon’s urban environmental problems
Source: PeerJ Comput Sci. 2023 Dec 12;9:e1694. doi: 10.7717/peerj-cs.1694 (PMC10773765; doi:10.7717/peerj-cs.1694)
Supplement: Supplemental Information 3 [file peerj-cs-09-1694-s003.xlsx]

## Sheet: Ranking
Site of Ranking	https://www.smartcitygovt.com/top50-smartcitygovernments	https://www.iese.edu/stories/smart-sustainable-cities-in-motion-index/	https://smartcitiesindex.org/smartcitiesindexreport2022	https://impact.economist.com/projects/digital-cities/2022-executive-summary/?utm_medium=cpc.adword.pd&utm_source=google&ppccampaignID=19495686130&ppcadID=&utm_campaign=a.22brand_pmax&utm_content=conversion.direct-response.anonymous&gclid=Cj0KCQiAt66eBhCnARIsAKf3ZNHiaQKtHXwwRyWbZ6z-xK45pSNhxNu-vmM8_opUWs0R0aY9KzPoTugaAsBqEALw_wcB&gclsrc=aw.ds	https://www.imd.org/smart-city-observatory/home/
Cities	50 Smart City Governments 2021	IESE Cities in Motion Index 2022	31 Smart Cities Index Report 2022	Digital Cities Index 2022	IMD Smart City Index 2021	X	S	NTR	FINALRANK
Amsterdam	10	8	1	2	17	7.6	6.50385	5	1
Singapore	1	7	26	8	1	8.6	10.2616	5	2
New York	6	2	18	6	12	8.8	6.26099	5	3
London	3	1	14	4	22	8.8	8.92749	5	4
Helsinki	5	20	11	.	6	10.5	6.85565	4	5
Seoul	2	12	23	4	13	10.8	8.34865	5	6
Copenhagen	35	10	8	1	7	12.2	13.1795	5	7
Oslo	27	9	.	.	3	13	12.49	3	8
Vienna	9	15	31	.	11	16.5	9.98332	4	9
Washington	.	6	.	9	35	16.6667	15.9478	3	10
Zurich	45	14	.	11	2	18	18.7083	4	11
Berlin	23	5	3	16	50	19.4	18.9552	5	12					.
Sydney	18	36	28	7	18	21.4	11.0363	5	13
Taipei	19	34	29	.	4	21.5	13.2288	4	14
Barcelona	4	31	2	13	58	21.6	23.3517	5	15
Toronto	.	21	.	11	36	22.6667	12.5831	3	16
Paris	.	3	20	10	61	23.5	25.9551	4	17
Madrid	.	27	16	19	34	24	8.12404	4	18
Busan	30	.	6	.	37	24.3333	16.2583	3	19
Dublin	26	18	10	.	48	25.5	16.3605	4	20
Melbourne	20	38	.	.	19	25.6667	10.6927	3	21
Los Angeles	40	22	15	.	31	27	10.8628	4	22
San Francisco	13	16	21	.	60	27.5	21.9165	4	23
HK	.	26	.	17	41	28	12.1244	3	24
Montreal	7	45	.	.	38	30	20.2237	3	25
Auckland	.	59	.	22	9	30	25.9422	3	26
Chicago	42	13	7	.	59	30.25	24.5136	4	27
Dubai	34	63	9	18	29	30.6	20.5499	5	28
Beijing	15	37	.	3	69	31	28.9828	4	29
Rotterdam	47	19	.	.	27	31	14.4222	3	30
Stockholm	50	25	27	.	25	31.75	12.2031	4	31
Tokyo	22	4	30	20	84	32	30.5614	5	32
Boston	32	24	.	.	57	37.6667	17.2143	3	33
Shangai	8	56	24	.	71	39.75	28.8487	4	34
Brussels	.	67	5	.	52	41.3333	32.3471	3	35
Moscow	14	98	17	.	54	45.75	39.2969	4	36
Tallinn	12	72	.	.	56	46.6667	31.0698	3	37
Tel Aviv	17	91	.	.	42	50	37.6431	3	38
Milan	24	57	.	.	81	54	28.6182	3	39
Shenzhen	25	109	25	.	65	56	40.05	4	40
Lisbon	48	78	13	.	95	58.5	36.0231	4	41
Osaka	.	82	19	.	86	62.3333	37.581	3	42
Rome	.	65	.	21	112	66	45.5082	3	43
Kuala Lumpur	.	105	.	23	74	67.3333	41.4045	3	44
Santiago	.	75	22	.	110	69	44.3058	3	45
Buenos Aires	.	103	.	26	98	75.6667	43.0852	3	46
Mexico City	.	115	.	28	108	83.6667	48.3356	3	47
Jakarta	.	152	.	27	91	90	62.506	3	48
SP	.	130	.	24	117	90.3333	57.8129	3	49
Manila	.	176	.	30	102	102.667	73.0023	3	50
Munich	.	11	.	.	14	12.5	12.5	NO
Brisbane	.	.	4	.	16	10	10	NO
Lausanne	.	.	.	.	5	5	5	NO
Geneva	.	47	.	.	8	27.5	27.5	NO
The Hague	46	.	.	.	23	34.5	34.5	NO
Bilbao	.	110	.	.	10	60	60	NO
Incheon	.	.	12	.	.	12	12	NO
Zaragoza	.	108	.	.	15	61.5	61.5	NO
Dusseldorf	.	.	.	.	20	20	20	NO
Hamilton	21	.	.	.	.	21	21	NO
NewCastle	.	.	.	.	21	21	21	NO
Leeds	.	69	.	.	24	46.5	46.5	NO
Manchester	.	32	.	.	26	29	29	NO
Washington	.	6	.	.	35	20.5	20.5	NO
Toronto	.	21	.	.	36	28.5	28.5	NO
Curitiba	.	153	.	.	.	153	153	NO
Columbus	11	.	.	.	.	11	11	NO
Seattle	.	23	.	.	43	33	33	NO
Bern	.	28	.	.	.	28	28	NO
Basel	.	29	.	.	.	29	29	NO
Houston	.	30	.	.	.	30	30	NO
Frankfurt	.	41	.	14	.	27.5	27.5	NO
Dallas	.	46	.	15	.	30.5	30.5	NO
Bankok	.	.	.	25	.	25	25	NO
New Delli	.	.	.	29	.	29	29	NO
Chengdu	16	.	.	.	72

## Sheet: General
City	Continent	Formal Document	Initiative to Lead	Type	Concept of Smart City	F1 - Economy	F2 - Environment	F3 - Governance	F4 - Living	F5 - Mobility	F6 - People	G1 - Effic.	G2 - Sust.	G3 - QL	IT1-ICT	IT2 - Connection	IT3 - Information	T4 - Technology	Data	Innovation	Stakeholders	Number Partners	Approaches to engage Citizens	Other Inf	Other Inf	Other Inf	Glossary
Amsterdam	Europe	Program	Local Government and Private Sector	Smart, Open Innovation Platform	A city where Companies, knowledge institutions, governments and active residents come together, interact and collaborate for the city and region of the future.	1	1	1	1	.	1	1	1	1	.	.	.	1	.	1	1	PPP-20 partners	Living Lab; 8000 social and technological Innovators	Community Guidelines	Member Account	https://issuu.com/amsterdamsmartcity/docs/smart_stories#download.
Singapore	Asia	Initiative	National Government, Private Sector, Local	Smart Nation (Digital Society, Economy, and Government)	A transformed Singapore where people will be more empowered to live meaningful and fulfilled lives, enabled seamlessly by technology, that offers exciting opportunities for all. It is where businesses can be more productive and seize new opportunities in the digital economy	1	.	1	1	.	1	1	.	1	.	.	.	1	.	.	.	.	Wireless@SG, Living Lab, Smart Nation Ambassadors	Industry and Start Up Ecosystem	https://www.smartnation.gov.sg/community/smart-nation-ambassadors
London	Europe	Plan, Roadmap	Local Government, Private, National	Smart, Collaborative, Connected and Responsive city.	The general term used to discuss how cities across the globe are sharing information and making use of technology to work more efficiently	1	1	1	1	.	1	1	1	1	.	1	1	1	1	.	1	.	Surveys, Smart London Platform, Free Wifi, Talk London, etc	https://www.london.gov.uk/sites/default/files/gla_smartlondon_report_web_3.pdf
New York	North America	Plan, Roadmap	Local Government	Digital, Connected City	Ensure all New Yorkers have access to effectively engage with the digital economy and society	1	1	1	1	.	1	1	1	1	.	1	.	1	1	.	1	.	2011 Digital City to engage citizens	Industry and Community Engagement	https://www.nyc.gov/assets/oti/downloads/pdf/about/strategic-plan-2022.pdf	Digital Tools https://www.nyc.gov/content/oti/pages/tools	City’s Public Engagement team, Digital tools such as 311, Lynk NYC	https://www1.nyc.gov/assets/forward/documents/NYC-Smart-Equitable-City-Final.pdf	NYCx Challenges	NYCx Moonshot Methodology	https://www.nyc.gov/html/nycx/challenges.html
Helsinki	Europe	Program, Project, Strategy	Local Government, Private Sector, Regional	Platform for Smart and Clean Solutions, Helsink Smart Region	Not found	1	1	1	1	.	1	1	1	1	.	.	.	1	1	1	.	.	Helsinki Region Infoshare Platform <https://hri.fi/en_gb/> Open Data to Citizens with IBM support since 2011; MyData Operator Project: MyData Global’s Human-Centric Companies and Cities (H3C) project helps companies and cities use personal data to make cities smarter.	https://helsinkismart.fi/case/thanks-to-mydata-residents-can-get-proactive-services/	Reboot the City (Hackatons); Living Labs; Panel Discussion and Challenge to Students to solve urban problems (https://msd.unimelb.edu.au/__data/assets/pdf_file/0003/3940329/Smart-City-Report-revised_European-case-studies.pdf)	https://helsinkismart.fi/case/students-from-six-european-universities-solved-urban-challenges-in-helsinki/	Model https://sdgs.un.org/partnerships/city-helsinkis-participation-model-linked-make-cities-and-human-settlements-inclusive
Seoul	Asia	Master Plan	Local Government, Private Sector, National	Smart Government, Connected, Digital	A platform to improve the quality of life for citizens, enhance the sustainability of cities, and foster new industries by utilizing innovative technologies of the 4th Industrial Revolution era.	1	1	.	1	.	1	.	1	1	1	.	.	1		1	.	.	Process of Citizen Engagement Programs	https://oascities.org/wp-content/uploads/2018/01/Seoul-Smart-City-Initiatives-Cases-_Dr.-Jungwoo-Lee.pdf	Citizens Suggestion System: Oasis 10 Million Imagination	M-Voting (Citizen Participatory Budget Project); Smart Complain Report System; Big Data Campus	120 Call Center	https://seoulsolution.kr/sites/default/files/gettoknowus/Smart%20Seoul%20Status%20%26%20Strategies%20for%20e-Government_201604.pdf	https://digital.seoul.go.kr/files/2016/10/Introduction-of-Seoul-Smart-City-2016.pdf
Copenhagen	Europe	?	Local Government, Private Sector	Connected, Neutral, Living Lab	A living laboratory for testing smart technologies to handle the challenges of urbanization and climate change. Unique access to data and efficient public-private sector partnerships to attract many multinationals	.	1	1	1	.	1	1	1	1	.	1	.	1	1	.	1	.	Copenhagen Solutions Lab , founded in late 2014, gave birth to the Smart City Street Lab, which encourages citizen involvement as well as business development within its remit of testing out smart and sustainable city solutions in the area around City Hall	https://cphsolutionslab.dk/en	https://www.hec.edu/sites/default/files/documents/Copenhagen-Smartcities-the-sustainable-program-six-leading-cities-soreport-2021-2%5B4%5D.pdf	IBM Challenge Winner 2013 and Report	Model Governance Body	http://www.smartercitieschallenge.org/scc/executive_reports/SCC-Copenhagen-Report.pdf
Oslo	Europe	?	Regional	An Open, connected, sustainable, and innovative city	An urban area that has become more efficient and/or more environmentally friendly and/or more socially inclusive using digital technologies.	1	1	.	1	.	1	1	1	1	.	1	.	1	.	1	.	.	SmartOslo Accelerator	.
Vienna	Europe	Initiative, Strategy	Local Government	Liveable City, Sustainable City	A city in which life is good without doing so at the expense of the environment and future generations. Vienna uses the opportunities that social innovations and new technologies bring with them actively and prudently to achieve the goals	.	1	.	1	.	1	.	1	1	.	.	.	1	.	1	.	.	Guide to make Smart City Simple	https://smartcity.wien.gv.at/wp-content/uploads/sites/3/2019/03/smart-simple-1.pdf	Community-funded solar power plants give Viennese citizens the opportunity to make a collective investment in clean energy	digital education strategy P 104 https://smartcity.wien.gv.at/wp-content/uploads/sites/3/2022/05/scwr_klima_2022_web-EN.pdf	Glossary p.100	https://www.wien.gv.at/stadtentwicklung/studien/pdf/b008384a.pdf
Washington	North America	Initiative (Challenge)	National Government, Local Government	Connected City	A city to connect its communities, build economic strength, protect the natural environment, and maintain the safety and security of its infrastructure.	1	1	.	.	1	1	1	1	.	1	1	.	.	.	.	.	.	.	.	.	.
Zurich	Europe	Strategy	Local Government, Private Sector	Connected, Collaborative, Digital	A city that connects people, organizations and infrastructure in such a way that social, ecological and economic added value is created.	1	1	1	1	.	1	1	1	1	1	1	.	1	1	.	1	.	Participatory Budget, e-participation, Digital platform districts, Tool Box, SC Lab	https://www.stadt-zuerich.ch/content/prd/de/index/stadtentwicklung/smartepartizipation.html	Hackaton, Challenges, guiding principles	https://oascities.org/wp-content/uploads/2018/06/Seiler_Bilbao_ioTWeek_june18.pdf
Berlin	Europe	Strategy	UE, Private, Local Government	Smart Administration, E-government, Livable, Digital	Both a place to live and an economic area which develops sustainably through the systematic and inter-modal deployment of innovative technologies, materials and services.	1	1	1	1	.	1	1	1	1	1	1	.	1	.	1	.	.	City Lab, Citizen Budgeting and Smart Participation	https://smart-city-berlin.de/en/smart-city-berlin/strategy-process	Platform mein.berlin.de; 115 citizens’ hotline	https://www.stadtentwicklung.berlin.de/planen/foren_initiativen/smart-city/download/Strategie_Smart_City_Berlin_en.pdf		E-government Law
Sydney	Oceania	Strategy Framework	Local Government	Dynamic, Responsive, Digital	Is one that uses information and communications technology to enhance its livability, workability and sustainability	1	1	1	1	.	.	.	1	1	1	.	.	1	1	1	1	.	Community co-creation in the design and delivery of the city	Citizen Science Program	.	.	Glossary p. 55	https://www.cityofsydney.nsw.gov.au/strategies-action-plans/smart-city-strategic-framework
Taipei	Asia	Project, Strategy Framework	Private Sector, Local Government, National	Platform, Living Lab	Smart technologies are applied to solve the pain points of local government and civilian, boost cross-domain industry collaboration and achieve local and industrial innovation.	1	1	1	1	1	1	1	1	1	.	.	1	1	.	1	1	.	Top Down/Bottom Up Model	Living Lab & Demonstration	Taipei Smart City Project Management Office (TPMO)	https://smartcity.taipei/
Barcelona	Europe	Project, Strategy, Plan	Local Government, Private, UE	Smart, Self-suficient, Urban Lab, Digital, Sovereing	To become a self-sufficient city of productive neighborhoods at human speed, inside a hyper-connected zero emissions Metropolitan Area”	1	1	1	.	.	1	1	1	1	.	1	.	1	.	1	1	PPP Model	Barcelona in your pocket; Governance Model -> https://journals.openedition.org/factsreports/4367	Decidein Barcelola Platform (https://www.decidim.barcelona/); Legal Framework for Digital Participation; Decode Project; Digital Commons for Social Inclusion; Participatory Budget; Digital empowement of residents; 16 participatory process; Fabric Labs; Top Down and later Bottom Up Approach: https://msd.unimelb.edu.au/__data/assets/pdf_file/0003/3940329/Smart-City-Report-revised_European-case-stud…	Barcelona SC tour	Fab Lab, Fab City; 22 Programs
Toronto	North America	?	Local, National, Private	Connected Community	Is a city that improves access to the information and data, to help it become an economically, socially and environmentally-connected community.	1	1	.	.	.	1	1	1	1	.	1	1	.	1	.	.	.	Survey, Challenge, Public Pannel, Digital Community Hub	https://www.toronto.ca/wp-content/uploads/2018/05/9815-Smart-Connected-Communities.pdf	Involve the Libraries for Computer Education	Ten Technologies Canada Challenge https://www.infrastructure.gc.ca/alt-format/pdf/cities-villes/dashboard-tableau-eng.pdf
Paris	Europe	Plan	Local Government and Private Sector	Open, Connected, and Sustainable City	Developing common services, applications and goods that meet the basic needs of its inhabitants and their quest for well-being. Our vision of Smart and Sustainable Paris is based on three major pillars: the open city, the connected city and the sustainable city. Each one of these brings value and resources to the comprehensive approach that will help develop the new trajectory of this 21st-centur…	1	1	1	1	.	1	.	1	1	.	1	.	1	1	.	.	.	3 Models and one is Open City: Participation Platform, Budget, Projetos, Sound City App, Gamification, Public Call, Experimentation - https://www.slideshare.net/AgentNumerique/paris-smart-and-sustainable-city-plan-illustred-presentation	https://www.paris.fr/pages/nouveau-plan-climat-500-mesures-pour-la-ville-de-paris-5252	Co-creation with Innovation Stakeholders	Paris Action Plan Neutral City	https://www.apc-paris.com/article-rubrique/paris-smart-city
Madrid	Europe	Project, Strategy	Private, Local, EU	Open, Digital, and Sustainable City	A strategy to continue being a city benchmark in the digital field, designed for all people and companies that are part of Madrid, for its neighborhoods and districts, and for the City Council itself, as a key driver of the digital transformation of the capital.	1	1	1	1	.	1	1	1	1	1	.	.	1	.	.	.	.	Observatório da Cidade; Digital Training Plan; Madrid in your pocket	https://smart-cities.pt/noticias/madrid0402novoorgao/	Decide Madrid https://decide.madrid.es/proposals	Madri Participa: https://www.madrid.es/portales/munimadrid/es/Inicio/El-Ayuntamiento/Publicaciones/Consultas-ciudadanas-Madrid-Participa-Distritos-2004-2010-/?vgnextfmt=default&vgnextoid=9eea5125f4bc7610VgnVCM2000001f4a900aRCRD&vgnextchannel=e968e3d5d3e07010VgnVCM100000dc0ca8c0RCRD	Open Government: https://www.madrid.es/portales/munimadrid/es/Inicio/El-Ayuntamiento/Gobierno-abierto/?vgnextfmt=default&vgnextchannel=c573c98a1df4b410VgnVCM100000171f5a0aRCRD#
Busan	Asia	Project	Private, Local, National	Platforms (Digital, Augumented, and Robot City)	A platform to improve the quality of life for citizens, enhance the sustainability of cities, and foster new industries by utilizing innovative technologies of the 4th Industrial Revolution era. (South Korea Ministry of Land, Infrastructure and Transport, 2019 p. 5)	1	1	1	1	.	1	1	1	1	.	.	.	1	.	1	.	.	Good Model for Citizen Engagement
Dublin	Europe	Program	Local Government, Private Sector	Open, Connected, Engaged	Open to promote economic development through open data, open government and open innovation. Connected to drive efficiencies through connected networks, connected infrastructure and connected city region. Engaged to engage with entrepreneurs, citizens, researchers and business to solve city region challenges.	1	.	1	1	.	1	1	.	1	.	1	.	.	1	1	1		Citizen Centric Innovation	https://smartdublin.ie/wp-content/uploads/2022/02/Smart-Dublin-Programme-Highlights-2021_Issued.pdf	Four Dublin Local Authorities
Melbourne	Oceania	Economic Strategy	Local Government	City as a System, City Lab, Digitally Connected, Knowledge-enabled, Smart city	to enhance the aspects of our city that make us uniquely Melbourne, and intelligently prepare for the changing needs of the community, the environment and the economy.	1	1	.	.	.	1	1	1	1	.	1	.	1	1	1	.	.	City Lab, Free Wifi, FreeLoRaWan, 24h Pedestrian counting System, Micro Labs	https://www.melbourne.vic.gov.au/about-melbourne/melbourne-profile/smart-city/Pages/smart-city.aspx	TravelSmart Program; SmartBus Program: https://www.planning.vic.gov.au/__data/assets/pdf_file/0022/107419/Melbourne-2030-Full-Report.pdf
Los Angeles	North America	Strategy	Local Government, Private Sector	Highly Digital and connected city in 2028.	Is one that efficiently and ethically uses secure technologies, data, & resources to improve quality of life and sustainability for residents, businesses, and visitors.	1	1	1	1	.	1	1	1	1	.	1	.	1	1	.	1	.	Grow MyLA311 Into Resident Engagement Platform	Tech2Go Brings Connectivity to All Angelenos	Information Technology Agency - City of Los Angeles
San Francisco	North America	Project, Challenge	National and Local Government	Connected and Shared City	to make more shared choices available so people of all backgrounds can easily get around without needing to own a car. By promoting shared options, we will ensure that more people can access affordable, safe, clean, and reliable transportation than ever before.	1	1	.	1	1	1	1	1	1	.	1	.	.	1	1	.	.
HK	Asia	Blueprint	Local Government	World-famed Smart City	People centric. It should be built upon the needs of the people and the benefits should be seen and felt by residents and visitors	1	.	.	1	.	1	1	.	1	.	.	.	1	.	1	.		HKeMobility
Montreal	North America	Strategy	Local Government and Private Sector	Smart and Digital City	Systems of people interacting with and using flows of energy, materials, services and financing to catalyze sustainable economic development, resilience, and high quality of life; these flows and interactions become smart through making strategic use of information and communication	1	1	1	1	.	1	1	1	1	1	.	1	.	.	.	.	.	Research and Consultation; Listening; SC definitions;	Excelente Model: By and For Citizens Model	https://www.smartcitiescouncil.com/resources/montreal-smart-and-digital-city		Glossary p. 49
	NC	%			TOTAL ->	23	22	17	21	3	24	21	22	24	7	14	4	20	12	14	10
Asia	5	20	84		PERCENTUAL ->	92	88	68	84	12	96	84	88	96	28	56	16	80	48	56	40
Europe	12	48	0.2
North America	6	24			A strategy to continue being a city benchmark in the digital field, designed for all people and companies that are part of Madrid, for its neighborhoods and districts, and for the City Council itself, as a key driver of the digital transformation of the capital.
Oceania	2	8

## Sheet: Approachestoengagecitizens
City	Digital Platforms to engage citizens	City Lab	Awereness Campaign	Citizen Feedback	Citizen Science	Co-Creation	Citizen Led Initiative	Community Based Engagement	Community Building	Crowdsourcing	Digital Platforms	Participatory Budgeting	Gamification	Open Data			Digital Inclusion/Literacy	Pilot and Trial Projects	Citizen Feedback	Public Events	PPP	Living Lab	Gamification examples		Site	Site	Approaches to engage Citizens	Other Inf	Other Inf	Other Inf	Glossary
Amsterdam - 1	Amsterdam Smart City Platform/App, Amsterdam Smart City (ASC) site, Amsterdam Participatie, Amsterdam Smart Citizens Lab, CityData, Budgetmonitoring, Amsterdam Smart City Living Lab, MijnBuur app	Amsterdam Energy City Lab, Circle Lab, Amsterdam Smart Citizens Lab, MarineterreinAmsterdam Living Lab, Living Lab Circular Buiksloterham, Living Lab Sloterdijk III, FabLab Amsterdam		Amsterdam Participatie, Meldpunt Amsterdam, Amsterdam citizen consultation platform, Amsterdam social media accounts	Amsterdam involves citizens in scientific research projects, providing them with an opportunity to contribute to smart city development through data collection and analysis.	Amsterdam involves citizens in the co-creation of smart city solutions by organizing workshops, focus groups, and online platforms for feedback and idea generation.		Amsterdam holds regular public engagement events, such as festivals and conferences, to promote smart city initiatives and encourage participation from the community.	1	1	1	Amsterdam has been using PB since 2013 and has allocated a significant portion of its budget for this purpose.	Amsterdam uses gamification techniques to engage citizens in smart city initiatives and encourage them to take part in sustainability and mobility challenges.	Amsterdam makes city data available to the public, allowing citizens to develop new solutions and services based on this data.			.	.	.	.	.	Amsterdam operates a number of smart city labs, where citizens can test and provide feedback on new smart city solutions and technologies.	Energy Savings Game, Sustainable Mobility Challenge, Green Space Challenge		https://www.digitalnatives.nl/cases/amsterdam-smart-city	https://amsterdamsmartcity.com/	8000 social and technological Innovators	Community Guidelines	Member Account	https://issuu.com/amsterdamsmartcity/docs/smart_stories#download.		https://waag.org/sites/waag/files/2018-07/amsterdam-smart-citizen-lab-publicatie.pdf
Barcelona - 15	Barcelona in your pocket; Governance Model; Decidim Barcelona, Participa.barcelona, Aplicaciones.bcn, Social media accounts	City Lab Barcelona, Fab City Hub Barcelona, Data City Lab, 22@LIVING Lab		Decidim Barcelona, Participa.barcelona, Aplicaciones.bcn, Social media accounts	Barcelona is the "Ciutadans al Laboratori" program, where citizens participate in scientific experiments and research projects to help the city address environmental challenges.		"Barcelona En Comú" initiative, which is a network of community gardens and urban agriculture projects run by citizens.						BCN Eco Challenge" which gamifies sustainable behavior, encouraging citizens to reduce their carbon footprint through a points-based system.	Barcelona's open data portal provides citizens with access to data such as air quality measurements, traffic patterns, and energy consumption, which can be used to develop new services and solutions.						Smart City Expo World Congress		Living Lab Barcelona", where citizens can test and provide feedback on new smart city solutions and technologies.						Decidein Barcelola Platform (https://www.decidim.barcelona/); Legal Framework for Digital Participation; Decode Project; Digital Commons for Social Inclusion; Participatory Budget; Digital empowement of residents; 16 participatory process; Fabric Labs; Top Down and later Bottom Up Approach: https://msd.unimelb.edu.au/__data/assets/pdf_file/0003/3940329/Smart-City-Report-revised_European-case-stud…	Barcelona SC tour	Fab Lab, Fab City; 22 Programs
Berlin - 12	Berlin.de, Berlin App, Berlin Citizen Participation Platform, Berlin Living Lab	CityLAB Berlin, EUREF Campus		Berliner Beteiligungsportal, Berliner Melde-App, Berliner Dialogforum								Berlin has been using PB since 2017 and has allocated a significant portion of its budget for this purpose.															City Lab, Citizen Budgeting and Smart Participation	https://smart-city-berlin.de/en/smart-city-berlin/strategy-process	Platform mein.berlin.de; 115 citizens’ hotline	https://www.stadtentwicklung.berlin.de/planen/foren_initiativen/smart-city/download/Strategie_Smart_City_Berlin_en.pdf
Busan - 19	Busan Smart City Portal, Busan Open Data Portal, City-Bot	Busan EDC Village, Busan's IOT Living Lab		Busan Citizen's Participatory Platform, Busan Citizen's Report App, Busan Citizen's Forum																							Good Model for Citizen Engagement					https://www1.nyc.gov/assets/forward/documents/NYC-Smart-Equitable-City-Final.pdf	NYCx Challenges	NYCx Moonshot Methodology	https://www.nyc.gov/html/nycx/challenges.html	https://tech.cityofnewyork.us/wp-content/uploads/2018/09/Complete-NYCx-Moonshot-Launchpad-1.pdf
Copenhagen - 7	Copenhagen Solutions Lab, Copenhagen Citizen Service, Copenhagen´s city Data Exchange	Copenhagen Solutions Lab, Copenhagen Living Lab, Copenhagen Street Lab, DOLL Living Lab, EnergyLab Nordhavn, Living Lab Strandvejen																									Copenhagen Solutions Lab , founded in late 2014, gave birth to the Smart City Street Lab, which encourages citizen involvement as well as business development within its remit of testing out smart and sustainable city solutions in the area around City Hall	https://cphsolutionslab.dk/en	https://www.hec.edu/sites/default/files/documents/Copenhagen-Smartcities-the-sustainable-program-six-leading-cities-soreport-2021-2%5B4%5D.pdf	IBM Challenge Winner 2013 and Report	Model Governance Body	Living Lab Tours	https://www.gate21.dk/greater-copenhagen-smart-solutions/living-lab-tours/
Dublin - 20	Smart Dublin website, Smart Dublin Challenges, See.Sense, Open Data Dublinlinked, Smart Dublin Public Trello Board	I-CHANGE Dublin Living Lab University College Dublin (UCD), Dublin Coastal city Living Lab, Dubling Living Lab									Smart Dublin Trello Board; Smart Dublin Website																Citizen Centric Innovation	https://smartdublin.ie/wp-content/uploads/2022/02/Smart-Dublin-Programme-Highlights-2021_Issued.pdf	Four Dublin Local Authorities		Trello Board	https://seoulsolution.kr/sites/default/files/gettoknowus/Smart%20Seoul%20Status%20%26%20Strategies%20for%20e-Government_201604.pdf	https://digital.seoul.go.kr/files/2016/10/Introduction-of-Seoul-Smart-City-2016.pdf
Helsinki - 5	Helsinki Smart Region website, Helsinki Regional Infoshare, Forum Virium Helsinki, Digital Forms, Waste Management System, FixMyStreet, mySMARTLife	Helsinki Living Lab, Mobility Lab Helsinki, Kalasatama Urban Lab																									Helsinki Region Infoshare Platform <https://hri.fi/en_gb/> Open Data to Citizens with IBM support since 2011; MyData Operator Project: MyData Global’s Human-Centric Companies and Cities (H3C) project helps companies and cities use personal data to make cities smarter.	https://helsinkismart.fi/case/thanks-to-mydata-residents-can-get-proactive-services/	Reboot the City (Hackatons); Living Labs; Panel Discussion and Challenge to Students to solve urban problems (https://msd.unimelb.edu.au/__data/assets/pdf_file/0003/3940329/Smart-City-Report-revised_European-case-studies.pdf)	https://helsinkismart.fi/case/students-from-six-european-universities-solved-urban-challenges-in-helsinki/	Model https://sdgs.un.org/partnerships/city-helsinkis-participation-model-linked-make-cities-and-human-settlements-inclusive	http://www.smartercitieschallenge.org/scc/executive_reports/SCC-Copenhagen-Report.pdf
HK - 24	Smart City Dashboard, iMSmart App, Geospatial Lab, MyObservatory, HKSmart City Home page	HKUST Sustainable Smart Campus, Geospatial Lab																									HKeMobility
London - 3	Talk London, The London Datastore, The Talk London Forum, Citymapper. Report It, London Living Streets, City Lab	Smart Mobility Living Lab (SMLL), Energy Systems Catapult Living Lab, University of Greenwich Living Lab										London has been using PB since 2013 and has allocated a significant portion of its budget for this purpose.															Surveys, Smart London Platform, Free Wifi, Talk London, etc	https://www.london.gov.uk/sites/default/files/gla_smartlondon_report_web_3.pdf	Civic Crowdfunding Programm	https://www.london.gov.uk/programmes-strategies/business-and-economy/supporting-londons-sectors/smart-london/civic-crowdfunding-programme		https://www.wien.gv.at/stadtentwicklung/studien/pdf/b008384a.pdf
Los Angeles - 22	MyLA311, LA Metro Transit app, Vision Zero LA, Open Data Portal	Urban Movement Lab, UCLA City Lab																									Grow MyLA311 Into Resident Engagement Platform	Tech2Go Brings Connectivity to All Angelenos	Information Technology Agency - City of Los Angeles	uml https://urbanmovementlabs.org/
Madrid - 18	Decide Madrid, Open Data Madrid, Getafe Participa	Madrid Urban Lab, The Madrid Smart Lab																									Observatório da Cidade; Digital Training Plan; Madrid in your pocket	https://smart-cities.pt/noticias/madrid0402novoorgao/	Decide Madrid https://decide.madrid.es/proposals	Madri Participa: https://www.madrid.es/portales/munimadrid/es/Inicio/El-Ayuntamiento/Publicaciones/Consultas-ciudadanas-Madrid-Participa-Distritos-2004-2010-/?vgnextfmt=default&vgnextoid=9eea5125f4bc7610VgnVCM2000001f4a900aRCRD&vgnextchannel=e968e3d5d3e07010VgnVCM100000dc0ca8c0RCRD	Open Government: https://www.madrid.es/portales/munimadrid/es/Inicio/El-Ayuntamiento/Gobierno-abierto/?vgnextfmt=default&vgnextchannel=c573c98a1df4b410VgnVCM100000171f5a0aRCRD#
Melbourne - 21	Participedia, CityLab, FreeWifi, Melbourne Conversations	Infosys Melbourne Living Lab, RMIT Healthy Liveable Cities Lab, Swinburne Living Lab																	Community Engagement Policy								Community Engagement Policy, Melbourne Neighbourhood Planning Framework	City Lab, Free Wifi, FreeLoRaWan, 24h Pedestrian counting System, Micro Labs		TravelSmart Program; SmartBus Program: https://www.planning.vic.gov.au/__data/assets/pdf_file/0022/107419/Melbourne-2030-Full-Report.pdf		E-government Law
Montreal - 25	Montreal Smart City website, Je fais Mtl, Civic Tech Montréal, MTL Connect, Montreal BIXI App	Living Lab de Montréal, Cité-ID Liv­ing Lab, Concordia University’s Creative engAGE Living Lab (ELL)																									Research and Consultation; Listening; SC definitions;	Excelente Model: By and For Citizens Model	https://www.smartcitiescouncil.com/resources/montreal-smart-and-digital-city	Bike Share Network	Glossary p. 49	https://www.cityofsydney.nsw.gov.au/strategies-action-plans/smart-city-strategic-framework
New York - 4	NYC Engage, NYC Open Data, NYC 311, Participatory Budgeting, Urban Innovation Lab	Urban Future Lab										New York City has been using PB since 2011 and has allocated over $30 million for this purpose.															2011 Digital City to engage citizens	Industry and Community Engagement	https://www.nyc.gov/assets/oti/downloads/pdf/about/strategic-plan-2022.pdf	Digital Tools https://www.nyc.gov/content/oti/pages/tools	City’s Public Engagement team, Digital tools such as 311, Lynk NYC
Oslo - 8	Futurebuilt, Urban Sharing, Oslo Toll Ring, Smart Oslo Accelerator	Oslo Living Lab, Living Lab Vollebekk																									SmartOslo Accelerator	.
Paris - 17	Budget Participatif, Réinventer Paris, Data.gouv.fr	Agrilink, 3E-Paris Periurban Lab																									3 Models and one is Open City: Participation Platform, Budget, Projetos, Sound City App, Gamification, Public Call, Experimentation - https://www.slideshare.net/AgentNumerique/paris-smart-and-sustainable-city-plan-illustred-presentation	https://www.paris.fr/pages/nouveau-plan-climat-500-mesures-pour-la-ville-de-paris-5252	Co-creation with Innovation Stakeholders	Paris Action Plan Neutral City	https://www.apc-paris.com/article-rubrique/paris-smart-city
San Francisco - 23	San Francisco Smart City website, Social Media, SFOpenData, SF311 app, SFWifi, SFPark	San Francisco Smart City Institute, The Urban Prototyping Lab																									Community Engagement Plan	https://www.sfmta.com/sites/default/files/reports-and-documents/2018/11/sf_smart_city_challenge_phase_ii_volume_1.pdf
Seoul - 6	Seoul Smart City Platform, social media, open.go.kr, data.go.kr, Safety e-Report,	Magok Smart City Living Lab (MLL), Seoul Innovation Park Living Lab																				https://en.innovationpark.kr/living-lab/					Process of Citizen Engagement Programs	https://oascities.org/wp-content/uploads/2018/01/Seoul-Smart-City-Initiatives-Cases-_Dr.-Jungwoo-Lee.pdf	Citizens Suggestion System: Oasis 10 Million Imagination	M-Voting (Citizen Participatory Budget Project); Smart Complain Report System; Big Data Campus	120 Call Center	Citizens participation https://smartcity.go.kr/en/2019/12/11/%EC%84%9C%EC%9A%B8%EC%8B%9C-%EB%A7%88%EA%B3%A1-%EC%8A%A4%EB%A7%88%ED%8A%B8%EC%8B%9C%ED%8B%B0-%EB%A6%AC%EB%B9%99%EB%9E%A9-5%EA%B0%9C-%ED%94%84%EB%A1%9C%EC%A0%9D%ED%8A%B8-%EC%84%B1%EA%B3%BC-%EA%B3%B5/
Singapore - 2	Smart Nation Platform, My Info, SingPass, Health Hub, Hello Lump Posts, SGSecure App, eCitizen, OneService App, CityLab	Sustainable Living Lab (SL2), MPA Living Lab, PSA Living Lab, Jurong Port Living Lab, NTU Smart Nation Translation Lab								1	1						1	1	1	1	1						Wireless@SG, Living Lab, Smart Nation Ambassadors	Industry and Start Up Ecosystem	https://www.smartnation.gov.sg/community/smart-nation-ambassadors
Sydney - 13	Sydney Your Say website, City of Sydney Data hub, The City of Sydney App, cityofsydney.nsw.gov.au	Infosys Sydney Living Lab, Sydney Science Park Living CSIRO Urban Living Lab																									Community co-creation in the design and delivery of the city	Citizen Science Program	.	.	Glossary p. 55
Taipei - 14	Living Lab, Open Data Platform, Tapei Navi, Taipei CooC-Cloud, The Taipei Smart Parking System, Smart Taipei website	Taipei Smart City Living Lab																									Top Down/Bottom Up Model	Living Lab & Demonstration	Taipei Smart City Project Management Office (TPMO)	https://smartcity.taipei/
Toronto - 16	The City of Toronto website, Open Data, Trip Planner app. The MyWaterToronto Portal, The 311 Toronto App, ConnectTO program	University of Toronto Living Lab, Google Quayside Sidewalk Toronto																									Survey, Challenge, Public Pannel, Digital Community Hub	https://www.toronto.ca/wp-content/uploads/2018/05/9815-Smart-Connected-Communities.pdf	Involve the Libraries for Computer Education	Ten Technologies Canada Challenge https://www.infrastructure.gc.ca/alt-format/pdf/cities-villes/dashboard-tableau-eng.pdf
Vienna - 9	The Smart City Wien websi+B24te, Open Government Data Wien Platform, junges.wien.gv.at, ALBin Project, Digital School project, The Vienna City Bike System, MA 48 WASTE APP	Smart City Lab, Aspern Smart City Living Lab																									Guide to make Smart City Simple	https://smartcity.wien.gv.at/wp-content/uploads/sites/3/2019/03/smart-simple-1.pdf	Community-funded solar power plants give Viennese citizens the opportunity to make a collective investment in clean energy	digital education strategy P 104 https://smartcity.wien.gv.at/wp-content/uploads/sites/3/2022/05/scwr_klima_2022_web-EN.pdf	Glossary p.100
Washington - 10	OCTO website, 311DC App, My DC Water App	Virginia Tech Urban Living Lab,																									.	.	.	.
Zurich - 11	The Smart City Zurich website, Open Government Data, City Lab, The Zurich Pedestrian Navigation System, Pikmi on-demand transport service, ZüriMobil app, My account	Smart City Lab, Hunziker Areal Living Lab																									Participatory Budget, e-participation, Digital platform districts, Tool Box, SC Lab	https://www.stadt-zuerich.ch/content/prd/de/index/stadtentwicklung/smartepartizipation.html	Hackaton, Challenges, guiding principles	https://oascities.org/wp-content/uploads/2018/06/Seiler_Bilbao_ioTWeek_june18.pdf
Approaches	Definition & Effectiveness	Amsterdam - 1	Barcelona - 15	Berlin - 12	Busan - 19	Copenhagen - 7	Dublin - 20	Helsinki - 5	HK - 24	London - 3	Los Angeles - 22	Madrid - 18	Melbourne - 21	Montreal - 25	New York - 4	Oslo - 8	Paris - 17	San Francisco - 23	Seoul - 6	Singapore - 2	Sydney - 13	Taipei - 14	Toronto - 16	Vienna - 9	Washington - 10	Zurich - 11
Awereness Campaing	a study by Lin and Hsieh (2017) found that a public awareness campaign that focused on educating citizens about the benefits of Smart City technologies and services led to an increase in citizen participation and engagement. Similarly, a study by Garcia-Murillo and Narvaez-Berthelemot (2016) found that the use of social media and other digital communication channels can be an effective way to eng…	1
Citizen Participation Platform	a study by Paskaleva et al. (2017) found that an online participatory platform was effective in engaging citizens in the co-creation of urban services.
Citizen Feedback System	A method used by smart cities to engage citizens and gather their opinions, ideas, and feedback on city initiatives and services.	1	1	1		1	1	1	1	1		1	1	1	1		1			1	1		1		1	1
Citizen Science	This approach involves involving citizens in scientific research and data collection to support smart city initiatives and projects. This method is effective because it provides a way for citizens to be actively involved in the decision-making process and to contribute to the knowledge base of the city.	1	1
Citizen Science and Sensor Network	A study by Trencher et al. (2018) found that sensor networks and citizen science, which involve citizens in the collection and analysis of urban data, were effective in engaging citizens in smart city initiatives and promoting data literacy.
Citizen-led initiatives		1	1
Citizens Awards
Civic Engagement Programs
Co-Creation	This approach involves involving citizens in the design and implementation of smart city initiatives and projects. This method is effective because it empowers citizens to be part of the solution and helps to ensure that initiatives are aligned with the needs and preferences of the local community.	1	1
Colaborative Governance Models
Community Based Engagement	This approach involves engaging citizens through community-based initiatives and events, such as town hall meetings, neighborhood workshops, and local advocacy groups. This method is effective because it allows for face-to-face interaction and provides a platform for citizens to express their opinions, needs, and concerns in a direct and meaningful way.	1	1
Community Building
Community events	A study by Hsu et al. (2017) found that community events, such as street fairs and festivals, were effective in engaging citizens in discussions about smart city initiatives and promoting social cohesion.
Community gardens and urban agriculture	A study by Li et al. (2018) found that community gardens and urban agriculture were effective in engaging citizens in sustainable living and promoting community resilience.
Community Network		1
Community Outreach
Community services recognition
Crowdsourcing	A study by Cardullo et al. (2017) found that crowdfunding, or the use of online platforms to raise funds for smart city initiatives, was effective in engaging citizens and mobilizing financial resources for smart city projects.
Data Visualization
Digital Inclusion/Literacy
Digital Platforms/Eng.	This approach involves using digital technologies, such as social media, mobile apps, and websites, to engage citizens. This method is effective because it allows for a large and diverse audience to participate in the engagement process, regardless of their location or availability.	1
Education Materials
Focus Group	This approach involves bringing together a small, diverse group of citizens to discuss specific topics and provide feedback on smart city initiatives and projects. This method is effective because it allows for a deeper and more interactive engagement process, and provides a platform for citizens to express their opinions and needs in a more structured and nuanced way.
Gamification	A study by Heerink et al. (2018) found that gamification, or the use of game-like elements to engage and motivate citizens, was effective in engaging citizens in smart city initiatives, particularly in the areas of energy conservation and sustainable living.	1	1
Guided Tours
Hackathons and coding challenges	A study by Feuerriegel et al. (2017) found that hackathons and coding challenges were effective in engaging citizens, particularly youth, in the development of smart city solutions.
Incentive and Reward Program	encourage citizens to participate in city initiatives, such as sustainability efforts, through tangible rewards or recognition.
Interactive kiosks and displays in public spaces:	A study by Lee et al. (2018) found that interactive kiosks and displays in public spaces were effective in engaging citizens in smart city initiatives and raising awareness about the benefits of technology.
Living Lab	A study by Rizzo et al. (2018) found that urban living labs, which bring together citizens, researchers, and businesses to co-create and test smart city solutions in real-world settings, were effective in engaging citizens in the development of smart city initiatives.	1	1	1	1	1	1	1	1	1	1	1	1	1	1	1	1	.	1	1	1	1	1	1	1	1
Mobile apps	A study by Popescu et al. (2017) found that mobile apps were effective in engaging citizens in smart city initiatives and providing them with real-time information about urban services and events.
Open Data	A study by Gascó-Hernández et al. (2016) found that open data portals were effective in engaging citizens in the analysis of urban data.	1	1
Participatory Budgeting	Colantonio, A., & Potter, R. (2017). Participatory budgeting in the smart city: A social innovation perspective. In Social innovation and territorial development (pp. 71-91). Routledge.	1	1	1		1			1	1		1		1	1	1			1				1		1	1
Pilot and Trial Projects
PPP	A study by Dameri and Rosenthal-Sabroux (2016) found that public-private partnerships were effective in leveraging private sector resources and expertise to implement smart city initiatives.		1																			1
Public art installation	A study by Taylor et al. (2019) found that public art installations were effective in engaging citizens in discussions about smart city initiatives and promoting awareness of the potential of technology to transform urban spaces.
Public Events	This approach involves using public art and cultural events to engage citizens and raise awareness about smart city initiatives and projects. This method is effective because it provides a way to connect with citizens on a more emotional and experiential level, and can foster a sense of community and shared purpose around smart city initiatives.	1	1
Real-Time Monitoring	This approach involves collecting data from sensors and other sources in real-time to monitor and analyze the impacts of smart city initiatives and projects. This method is effective because it provides a way to gather objective information and insights, and can help to identify areas for improvement and opportunities for innovation.
Smart transportation systems	A study by Sánchez-Braza et al. (2019) found that smart transportation systems, such as real-time transit information and bike-sharing programs, were effective in engaging citizens and promoting sustainable transportation.
Social media campaigns	A study by Ratten et al. (2019) found that social media campaigns were effective in engaging citizens in smart city initiatives.
StoryTelling
Survey and Polls	This approach involves collecting feedback from citizens through online or offline surveys and polls. This method is effective because it provides a structured way to gather information and opinions from a large number of citizens, and allows for data analysis and reporting to inform decision-making.	1
Urban Farming and Community Gardens
WorkShops and Design Thinking	A study by de Lange et al. (2018) found that design thinking workshops were effective in engaging citizens in the co-creation of smart city solutions.
Workshops and Training	A study by Ward et al. (2019) found that workshops and training programs were effective in engaging citizens, particularly older adults, in the use of technology and promoting digital inclusion.
Workshops for Co-design	A study by Karvonen et al. (2018) found that co-design workshops, which bring together citizens and designers to co-create smart city solutions, were effective in engaging citizens in the design and development of smart city initiatives.
IDB STRATEGY ENGAGEMENT - https://www.iadb.org/en/civil-society-v3/strategy%2C20951.html
