# Supplementary material for: Guidelines for a participatory Smart City model to address Amazon’s urban environmental problems
Source: PeerJ Comput Sci. 2023 Dec 12;9:e1694. doi: 10.7717/peerj-cs.1694 (PMC10773765; doi:10.7717/peerj-cs.1694)
Supplement: Supplemental Information 8 [file peerj-cs-09-1694-s008.xlsx]

## Sheet: Raw
No	Q1) GovTech	Q1) Brazilian letter of Smart Cities,	Q1) Connected Amazon	Q1) Smart Cities	Q1) Decarbonized City	Q2) In 2016, a candidate won the elections promising to transform Manaus into a Smart City, since then, how many times have you been consulted to help with this project?	Q3) Federal	Q3) State	Q3) Municipality	Q4) If you were invited to help build a long-term plan to transform Manaus into a Smart City, would participate?	Q5) None	Q5) Social Assistance	Q5) Culture	Q5) Education	Q5) Sport	Q5) Finance	Q5) Governance	Q5) Mobility	Q5) House	Q5) Environment	Q5) Health	Q5) Construction		Q6) Insufficient Urban Afforestation	Q6) Increased Air Pollution	Q6) Increased Noise Pollution	Q6) Increased Pollution of Streams/Rivers	Q6) Increased Accumulation of Garbage in the Streets	Q6) Flooding	Q7) Increase in Heat	Q6) Increase in Traffic Congestion	Q6) Increase in Visual Pollution	Q6) Destruction of Green Areas	Q6) Waste of Water	Q6) Waste of Food	Q6) Waste of Energy	Q6) Invasion of Public Space	Q6) Gas Emitting Vehicles	Q6) Urban Fires	Q6) Other	Q7) If you were invited to participate in the construction of a long-term plan to decarbonize the economy of Amazon by 2050, would you participate?	Q8) Short-term course on Smart City or Decarbonized City	Q8) the Basic course on Disruptive Technologies (AI, IoT, Blockchain, etc)	Q8) Advanced course on Disruptive Technologies (AI, IoT, Blockchain, etc)	Q8) Lato Sensu Specialization on Smart City or Decarbonized City	Q8) Master Course on Smart City or Decarbonized City	Q8) Doctor Course on Smart City or Decarbonized City	Q8) Other	Q9) What is your last level of education?
1242	None	None	None	None	None	0	0	0	0	Maybe	.	.	.	.	Sport	.	.	,	.	.	.	.	.	.	Increased Air Pollution (Including odor, and stench)	Increased Noise Pollution	Increased Pollution of Streams/Rivers	Increased Accumulation of Garbage in the Streets	.	.	.	Increase in Visual Pollution	.	.	.	.	.	.	.	.	Maybe	Short-term course on Smart City or Decarbonized City	the Basic course on Disruptive Technologies (AI, IoT, Blockchain, etc)	Advanced course on Disruptive Technologies (AI, IoT, Blockchain, etc)	.	.	.	.	High School
1241	.	.	Low	.	Low	0	0	0	0	Yes	.	.	.	.	.	.	.	Mobility	.	.	.	.	.	.	Increased Air Pollution (Including odor, and stench)	.	Increased Pollution of Streams/Rivers	.	Flooding	Increase in Heat	.	.	.	.	.	Waste of Energy	.	.	.	.	Yes	Short-term course on Smart City or Decarbonized City	.	Advanced course on Disruptive Technologies (AI, IoT, Blockchain, etc)	.	.	.	.	High School
1240	None	None	None	Low	Low	0	0	0	0	Yes	.	.	.	.	.	.	.	Mobility	.	Environment (Arborização urbana, água, energia, coleta de lixo, etc)	.	.	.	.	.	.	Increased Pollution of Streams/Rivers	.	Flooding	Increase in Heat	Increase in Traffic Congestion	.	.	Waste of Water	.	.	.	.	.	.	Yes	Short-term course on Smart City or Decarbonized City	the Basic course on Disruptive Technologies (AI, IoT, Blockchain, etc)	Advanced course on Disruptive Technologies (AI, IoT, Blockchain, etc)	.	.	.	.	High School
1239	None	None	None	.	Low	0	0	0	0	Maybe	.	.	.	.	Sport	.	.	.	House	Environment (Arborização urbana, água, energia, coleta de lixo, etc)	.	Construction	.	.	.	.	Increased Pollution of Streams/Rivers	Increased Accumulation of Garbage in the Streets	Flooding	.	Increase in Traffic Congestion	.	.	.	Waste of Food	.	.	.	.	.	Yes	Short-term course on Smart City or Decarbonized City	the Basic course on Disruptive Technologies (AI, IoT, Blockchain, etc)	.	.	.	.	.	High School
1238	None	None	None	None	Low	0	0	0	0	Maybe	.	.	.	Education	.	Finance	.	.	.	Environment (Arborização urbana, água, energia, coleta de lixo, etc)	.	.	.	.	.	Increased Noise Pollution	Increased Pollution of Streams/Rivers	Increased Accumulation of Garbage in the Streets	.	Increase in Heat	.	.	.	Waste of Water	.	.	.	.	.	.	Yes	Short-term course on Smart City or Decarbonized City	the Basic course on Disruptive Technologies (AI, IoT, Blockchain, etc)	.	.	.	.	.	High School
1237	None	None	Average	High	High	0	0	0	0	Yes	.	.	.	.	.	.	.	.	.	Environment (Arborização urbana, água, energia, coleta de lixo, etc)	.	.	.	.	Increased Air Pollution (Including odor, and stench)	.	Increased Pollution of Streams/Rivers	.	Flooding	Increase in Heat	.	.	.	Waste of Water	.	.	.	.	.	.	Maybe	Short-term course on Smart City or Decarbonized City	.	.	.	Master Course on Smart City or Decarbonized City	Doctor Course on Smart City or Decarbonized City	.	High School
1236	None	None	Low	Average	Average	0	0	0	0	Yes	.	.	.	Education	.	.	.	.	.	Environment (Arborização urbana, água, energia, coleta de lixo, etc)	.	.	Others	.	.	.	Increased Pollution of Streams/Rivers	Increased Accumulation of Garbage in the Streets	Flooding	.	.	.	.	Waste of Water	.	.	.	Gas Emitting Vehicles	.	.	Yes	.	.	Advanced course on Disruptive Technologies (AI, IoT, Blockchain, etc)	Lato Sensu Specialization on Smart City or Decarbonized City	.	.	.	Superior
1235	None	None	None	Low	None	0	0	0	0	Maybe	.	.	Culture	Education	.	.	.	Mobility	.	Environment (Arborização urbana, água, energia, coleta de lixo, etc)	Health	Construction	.	Insufficient Urban Afforestation (trees without maintenance, urban construction without adequate afforestation, etc.)	.	.	Increased Pollution of Streams/Rivers	Increased Accumulation of Garbage in the Streets	Flooding	.	.	.	Destruction of Green Areas	.	.	.	.	.	.	.	Maybe	Short-term course on Smart City or Decarbonized City	the Basic course on Disruptive Technologies (AI, IoT, Blockchain, etc)	.	Lato Sensu Specialization on Smart City or Decarbonized City	.	.	.	High School
1234	None	Low	Low	Average	Average	0	0	0	0	Yes	.	.	Culture	Education	Sport	Finance	Governance (transparência e combate à corrupção)	Mobility	House	Environment (Arborização urbana, água, energia, coleta de lixo, etc)	Health	Construction	Others	Insufficient Urban Afforestation (trees without maintenance, urban construction without adequate afforestation, etc.)	Increased Air Pollution (Including odor, and stench)	.	.	Increased Accumulation of Garbage in the Streets	.	.	Increase in Traffic Congestion	.	.	.	.	.	.	Gas Emitting Vehicles	.	.	Yes	.	.	Advanced course on Disruptive Technologies (AI, IoT, Blockchain, etc)	.	.	.	.	Superior
1233	Low	Low	Low	Average	Average	0	0	0	0	Yes	.	.	.	.	.	.	.	.	.	Environment (Arborização urbana, água, energia, coleta de lixo, etc)	.	.	.	Insufficient Urban Afforestation (trees without maintenance, urban construction without adequate afforestation, etc.)	Increased Air Pollution (Including odor, and stench)	.	Increased Pollution of Streams/Rivers	Increased Accumulation of Garbage in the Streets	.	.	.	.	.	.	.	.	.	.	Urban Fires	.	Yes	Short-term course on Smart City or Decarbonized City	the Basic course on Disruptive Technologies (AI, IoT, Blockchain, etc)	.	Lato Sensu Specialization on Smart City or Decarbonized City	.	.	.	High School
1232	Low	Low	Average	Average	Average	0	1	3	3	Yes	.	Social Assistance	.	Education	.	.	.	Mobility	.	Environment (Arborização urbana, água, energia, coleta de lixo, etc)	Health	.	.	.	Increased Air Pollution (Including odor, and stench)	.	.	Increased Accumulation of Garbage in the Streets	.	Increase in Heat	Increase in Traffic Congestion	.	Destruction of Green Areas	.	.	.	.	.	.	.	Yes	Short-term course on Smart City or Decarbonized City	the Basic course on Disruptive Technologies (AI, IoT, Blockchain, etc)	Advanced course on Disruptive Technologies (AI, IoT, Blockchain, etc)	.	.	.	.	Superior
1231	None	None	None	Average	None	0	0	.	.	Yes	.	.	.	.	.	.	.	Mobility	.	.	.	.	.	.	.	.	.	Increased Accumulation of Garbage in the Streets	.	.	Increase in Traffic Congestion	.	.	Waste of Water	Waste of Food	Waste of Energy	.	.	.	.	Yes	.	.	.	.	Master Course on Smart City or Decarbonized City	.	.	High School
1230	None	None	None	Average	Low	0	0	0	0	Maybe	.	.	.	.	.	.	.	.	House	.	.	.	.	.	Increased Air Pollution (Including odor, and stench)	.	Increased Pollution of Streams/Rivers	Increased Accumulation of Garbage in the Streets	.	Increase in Heat	.	.	.	.	.	Waste of Energy	.	.	.	.	Maybe	.	the Basic course on Disruptive Technologies (AI, IoT, Blockchain, etc)	.	.	.	.	.	High School
1229	.	.	.	Average	.	0	0	0	0	Yes	.	.	Culture	Education	.	.	.	Mobility	.	.	.	.	.	.	.	.	Increased Pollution of Streams/Rivers	Increased Accumulation of Garbage in the Streets	.	.	Increase in Traffic Congestion	Increase in Visual Pollution	.	.	.	.	.	.	Urban Fires	.	Yes	.	.	Advanced course on Disruptive Technologies (AI, IoT, Blockchain, etc)	.	.	.	.	High School
1228	None	None	None	Low	Low	0	0	0	0	Maybe	.	Social Assistance	.	Education	Sport	.	.	.	.	.	.	.	.	.	Increased Air Pollution (Including odor, and stench)	Increased Noise Pollution	.	.	Flooding	Increase in Heat	.	.	.	Waste of Water	.	.	.	.	.	.	Maybe	Short-term course on Smart City or Decarbonized City	the Basic course on Disruptive Technologies (AI, IoT, Blockchain, etc)	.	.	.	.	.	Superior
1227	Low	Average	Low	Average	Low	0	0	0	0	No	.	.	.	Education	.	.	.	.	.	Environment (Arborização urbana, água, energia, coleta de lixo, etc)	.	.	.	Insufficient Urban Afforestation (trees without maintenance, urban construction without adequate afforestation, etc.)	Increased Air Pollution (Including odor, and stench)	Increased Noise Pollution	Increased Pollution of Streams/Rivers	Increased Accumulation of Garbage in the Streets	.	.	.	.	.	.	.	.	.	.	.	.	Maybe	Short-term course on Smart City or Decarbonized City	.	Advanced course on Disruptive Technologies (AI, IoT, Blockchain, etc)	.	.	.	.	High School
1226	None	None	None	Low	None	0	0	0	0	Yes	.	Social Assistance	Culture	Education	.	.	.	Mobility	House	Environment (Arborização urbana, água, energia, coleta de lixo, etc)	.	.	.	Insufficient Urban Afforestation (trees without maintenance, urban construction without adequate afforestation, etc.)	.	.	Increased Pollution of Streams/Rivers	Increased Accumulation of Garbage in the Streets	.	.	Increase in Traffic Congestion	.	Destruction of Green Areas	.	.	.	.	.	.	.	Yes	.	the Basic course on Disruptive Technologies (AI, IoT, Blockchain, etc)	.	Lato Sensu Specialization on Smart City or Decarbonized City	.	.	.	.
1225	Low	Low	Low	None	None	0	0	0	0	Yes	.	.	.	Education	.	.	.	.	.	.	.	.	.	Insufficient Urban Afforestation (trees without maintenance, urban construction without adequate afforestation, etc.)	.	.	.	.	.	.	Increase in Traffic Congestion	.	Destruction of Green Areas	Waste of Water	.	.	.	.	Urban Fires	.	Yes	.	the Basic course on Disruptive Technologies (AI, IoT, Blockchain, etc)	.	Lato Sensu Specialization on Smart City or Decarbonized City	Master Course on Smart City or Decarbonized City	Doctor Course on Smart City or Decarbonized City	.	High School
1224	None	None	Low	Low	Low	0	0	0	0	Yes	.	.	.	Education	.	.	Governance (transparência e combate à corrupção)	.	.	.	.	.	.	.	Increased Air Pollution (Including odor, and stench)	.	Increased Pollution of Streams/Rivers	Increased Accumulation of Garbage in the Streets	Flooding	Increase in Heat	.	.	.	.	.	.	.	.	.	.	Maybe	.	the Basic course on Disruptive Technologies (AI, IoT, Blockchain, etc)	Advanced course on Disruptive Technologies (AI, IoT, Blockchain, etc)	.	.	.	.	High School
1223	None	None	None	Low	None	0	0	0	0	Yes	.	.	Culture	Education	.	Finance	Governance (transparência e combate à corrupção)	.	.	.	.	.	.	.	Increased Air Pollution (Including odor, and stench)	.	Increased Pollution of Streams/Rivers	Increased Accumulation of Garbage in the Streets	.	Increase in Heat	.	.	.	Waste of Water	.	.	.	.	.	.	Yes	Short-term course on Smart City or Decarbonized City	.	.	.	.	Doctor Course on Smart City or Decarbonized City	.	High School
1222	None	Low	Low	Average	Average	0	0	0	0	Yes	.	Social Assistance	Culture	Education	Sport	Finance	Governance (transparência e combate à corrupção)	Mobility	House	Environment (Arborização urbana, água, energia, coleta de lixo, etc)	Health	Construction	.	.	.	.	Increased Pollution of Streams/Rivers	.	.	Increase in Heat	.	.	.	.	Waste of Food	Waste of Energy	Invasion of Public Space	.	.	.	Yes	Short-term course on Smart City or Decarbonized City	the Basic course on Disruptive Technologies (AI, IoT, Blockchain, etc)	Advanced course on Disruptive Technologies (AI, IoT, Blockchain, etc)	Lato Sensu Specialization on Smart City or Decarbonized City	Master Course on Smart City or Decarbonized City	Doctor Course on Smart City or Decarbonized City	.	High School
1221	None	None	Low	Average	Average	0	0	0	0	Yes	.	.	.	Education	.	.	.	Mobility	.	Environment (Arborização urbana, água, energia, coleta de lixo, etc)	.	.	.	Insufficient Urban Afforestation (trees without maintenance, urban construction without adequate afforestation, etc.)	Increased Air Pollution (Including odor, and stench)	.	Increased Pollution of Streams/Rivers	.	.	Increase in Heat	.	.	.	.	.	.	.	.	Urban Fires	.	Yes	.	the Basic course on Disruptive Technologies (AI, IoT, Blockchain, etc)	.	.	.	.	.	High School
1220	None	None	None	None	None	>3	3	1	2	Maybe	.	.	.	.	.	Finance	.	.	.	.	.	.	.	.	.	.	Increased Pollution of Streams/Rivers	.	.	Increase in Heat	.	.	Destruction of Green Areas	.	.	.	Invasion of Public Space	.	Urban Fires	.	No	.	.	.	Lato Sensu Specialization on Smart City or Decarbonized City	Master Course on Smart City or Decarbonized City	.	.	High School
1219	Low	Low	Low	Average	Low	0	0	0	0	Yes	.	.	Culture	Education	.	.	.	Mobility	.	Environment (Arborização urbana, água, energia, coleta de lixo, etc)	Health	.	.	.	Increased Air Pollution (Including odor, and stench)	.	Increased Pollution of Streams/Rivers	Increased Accumulation of Garbage in the Streets	.	Increase in Heat	.	.	.	.	.	.	.	.	Urban Fires	.	Yes	.	.	Advanced course on Disruptive Technologies (AI, IoT, Blockchain, etc)	.	.	.	.	High School
1218	None	None	None	Average	Average	0	0	0	0	Yes	.	.	.	Education	Sport	.	Governance (transparência e combate à corrupção)	Mobility	.	Environment (Arborização urbana, água, energia, coleta de lixo, etc)	.	Construction	.	Insufficient Urban Afforestation (trees without maintenance, urban construction without adequate afforestation, etc.)	.	.	Increased Pollution of Streams/Rivers	.	.	.	Increase in Traffic Congestion	.	.	Waste of Water	.	.	.	Gas Emitting Vehicles	.	.	Yes	Short-term course on Smart City or Decarbonized City	the Basic course on Disruptive Technologies (AI, IoT, Blockchain, etc)	Advanced course on Disruptive Technologies (AI, IoT, Blockchain, etc)	.	Master Course on Smart City or Decarbonized City	Doctor Course on Smart City or Decarbonized City	.	Superior
1217	None	None	None	None	None	0	0	0	0	Yes	.	Social Assistance	Culture	.	Sport	.	.	.	House	Environment (Arborização urbana, água, energia, coleta de lixo, etc)	Health	.	.	.	Increased Air Pollution (Including odor, and stench)	.	Increased Pollution of Streams/Rivers	Increased Accumulation of Garbage in the Streets	.	Increase in Heat	Increase in Traffic Congestion	.	.	.	.	.	.	.	.	.	Yes	Short-term course on Smart City or Decarbonized City	.	.	.	.	.	.	High School
1216	None	None	None	Average	Low	0	0	0	0	Yes	.	.	Culture	Education	.	.	.	.	.	Environment (Arborização urbana, água, energia, coleta de lixo, etc)	Health	.	.	Insufficient Urban Afforestation (trees without maintenance, urban construction without adequate afforestation, etc.)	.	.	Increased Pollution of Streams/Rivers	Increased Accumulation of Garbage in the Streets	Flooding	.	Increase in Traffic Congestion	.	.	.	.	.	.	.	.	.	Yes	Short-term course on Smart City or Decarbonized City	.	.	.	.	.	.	Superior
1215	None	None	None	Low	Low	0	0	0	0	Yes	.	Social Assistance	Culture	Education	.	Finance	.	.	.	Environment (Arborização urbana, água, energia, coleta de lixo, etc)	Health	Construction	.	.	Increased Air Pollution (Including odor, and stench)	Increased Noise Pollution	Increased Pollution of Streams/Rivers	Increased Accumulation of Garbage in the Streets	.	Increase in Heat	.	.	.	.	.	.	.	.	.	.	Yes	Short-term course on Smart City or Decarbonized City	.	.	.	.	.	.	High School
1214	None	None	None	Average	Average	0	0	0	0	Yes	.	.	.	.	.	.	.	Mobility	House	.	.	Construction	.	.	Increased Air Pollution (Including odor, and stench)	.	Increased Pollution of Streams/Rivers	.	.	Increase in Heat	Increase in Traffic Congestion	.	.	.	.	.	.	.	Urban Fires	.	Yes	Short-term course on Smart City or Decarbonized City	the Basic course on Disruptive Technologies (AI, IoT, Blockchain, etc)	.	.	.	.	.	High School
1213	None	Low	Low	Average	None	0	0	0	0	Yes	.	.	.	.	.	.	.	.	House	.	.	.	.	Insufficient Urban Afforestation (trees without maintenance, urban construction without adequate afforestation, etc.)	.	.	Increased Pollution of Streams/Rivers	.	.	.	.	.	.	Waste of Water	.	.	Invasion of Public Space	Gas Emitting Vehicles	.	.	Maybe	.	.	.	Lato Sensu Specialization on Smart City or Decarbonized City	.	.	.	High School
1212	Low	Low	Low	Low	Low	0	0	0	0	Yes	.	.	Culture	.	.	.	.	Mobility	.	Environment (Arborização urbana, água, energia, coleta de lixo, etc)	.	.	.	Insufficient Urban Afforestation (trees without maintenance, urban construction without adequate afforestation, etc.)	Increased Air Pollution (Including odor, and stench)	.	Increased Pollution of Streams/Rivers	.	Flooding	.	.	.	.	.	.	.	.	.	Urban Fires	.	Yes	Short-term course on Smart City or Decarbonized City	the Basic course on Disruptive Technologies (AI, IoT, Blockchain, etc)	Advanced course on Disruptive Technologies (AI, IoT, Blockchain, etc)	Lato Sensu Specialization on Smart City or Decarbonized City	.	.	.	Superior
1211	Low	Low	Average	Average	None	0	0	3	0	Yes	.	.	.	.	.	.	.	Mobility	House	Environment (Arborização urbana, água, energia, coleta de lixo, etc)	.	Construction	.	.	.	.	Increased Pollution of Streams/Rivers	Increased Accumulation of Garbage in the Streets	Flooding	.	.	.	.	.	.	.	Invasion of Public Space	Gas Emitting Vehicles	.	.	Maybe	Short-term course on Smart City or Decarbonized City	.	.	.	.	.	.	Superior
1210	Average	None	Low	Average	Average	1	0	1	1	Yes	.	Social Assistance	Culture	Education	Sport	Finance	.	Mobility	House	Environment (Arborização urbana, água, energia, coleta de lixo, etc)	Health	Construction	.	Insufficient Urban Afforestation (trees without maintenance, urban construction without adequate afforestation, etc.)	Increased Air Pollution (Including odor, and stench)	Increased Noise Pollution	Increased Pollution of Streams/Rivers	Increased Accumulation of Garbage in the Streets	.	.	.	.	.	.	.	.	.	.	.	.	Yes	Short-term course on Smart City or Decarbonized City	the Basic course on Disruptive Technologies (AI, IoT, Blockchain, etc)	Advanced course on Disruptive Technologies (AI, IoT, Blockchain, etc)	.	.	.	.	Superior
1209	Average	Average	Average	Average	None	0	0	0	0	Yes	.	Social Assistance	Culture	Education	Sport	.	.	.	.	Environment (Arborização urbana, água, energia, coleta de lixo, etc)	.	.	Others	.	Increased Air Pollution (Including odor, and stench)	Increased Noise Pollution	Increased Pollution of Streams/Rivers	Increased Accumulation of Garbage in the Streets	Flooding	.	.	.	.	.	.	.	.	.	.	.	Yes	.	.	.	.	.	Doctor Course on Smart City or Decarbonized City	.	Master
1208	Average	High	High	High	Low	0	0	0	0	Yes	.	.	.	.	.	.	Governance (transparência e combate à corrupção)	.	.	.	.	.	.	.	.	.	Increased Pollution of Streams/Rivers	.	Flooding	.	Increase in Traffic Congestion	.	.	Waste of Water	Waste of Food	.	.	.	.	.	Yes	Short-term course on Smart City or Decarbonized City	.	.	.	Master Course on Smart City or Decarbonized City	.	.	Specialization Lato Sensu
1207	None	None	Low	Low	None	0	0	0	0	Maybe	.	.	.	Education	.	.	.	.	.	.	.	.	.	Insufficient Urban Afforestation (trees without maintenance, urban construction without adequate afforestation, etc.)	.	.	Increased Pollution of Streams/Rivers	.	.	.	Increase in Traffic Congestion	.	.	Waste of Water	.	.	Invasion of Public Space	.	.	.	Maybe	.	.	.	Lato Sensu Specialization on Smart City or Decarbonized City	.	.	.	High School
1206	None	None	None	None	None	0	.	0	.	Yes	.	.	.	.	.	.	.	.	.	Environment (Arborização urbana, água, energia, coleta de lixo, etc)	.	.	.	.	.	Increased Noise Pollution	Increased Pollution of Streams/Rivers	.	Flooding	Increase in Heat	.	.	.	.	.	.	.	Gas Emitting Vehicles	.	.	Yes	.	the Basic course on Disruptive Technologies (AI, IoT, Blockchain, etc)	.	.	.	.	.	Superior
1205	High	High	Average	High	Average	0	0	0	0	Yes	.	.	Culture	Education	Sport	Finance	Governance (transparência e combate à corrupção)	Mobility	House	Environment (Arborização urbana, água, energia, coleta de lixo, etc)	Health	Construction	.	.	.	.	Increased Pollution of Streams/Rivers	Increased Accumulation of Garbage in the Streets	Flooding	.	Increase in Traffic Congestion	.	Destruction of Green Areas	.	.	.	.	.	.	.	Yes	.	.	Advanced course on Disruptive Technologies (AI, IoT, Blockchain, etc)	.	Master Course on Smart City or Decarbonized City	.	.	Specialization Lato Sensu
1204	None	None	Low	Low	Low	0	2	1	0	Yes	.	.	.	.	.	.	.	.	.	.	Health	.	Others	.	.	.	Increased Pollution of Streams/Rivers	Increased Accumulation of Garbage in the Streets	.	.	.	.	Destruction of Green Areas	Waste of Water	.	.	.	.	Urban Fires	.	Yes	Short-term course on Smart City or Decarbonized City	.	.	Lato Sensu Specialization on Smart City or Decarbonized City	.	.	Disruptive and positive leadership multiplier course	Superior
1203	Low	None	Low	Low	Low	0	0	0	0	Yes	.	.	.	.	.	Finance	.	.	.	.	.	.	Others	Insufficient Urban Afforestation (trees without maintenance, urban construction without adequate afforestation, etc.)	Increased Air Pollution (Including odor, and stench)	.	.	.	Flooding	.	Increase in Traffic Congestion	.	Destruction of Green Areas	.	.	.	.	.	.	.	Yes	Short-term course on Smart City or Decarbonized City	.	.	.	.	.	.	Master
1202	Average	High	High	High	High	0	0	0	0	Yes	.	.	Culture	Education	.	Finance	Governance (transparência e combate à corrupção)	Mobility	.	Environment (Arborização urbana, água, energia, coleta de lixo, etc)	.	.	.	.	.	.	Increased Pollution of Streams/Rivers	.	.	.	Increase in Traffic Congestion	.	Destruction of Green Areas	.	.	Waste of Energy	.	.	Urban Fires	.	Yes	.	.	.	Lato Sensu Specialization on Smart City or Decarbonized City	Master Course on Smart City or Decarbonized City	Doctor Course on Smart City or Decarbonized City	.	Specialization Lato Sensu
1201	Low	Low	Average	Average	Average	0	0	0	0	Maybe	.	.	.	Education	.	.	Governance (transparência e combate à corrupção)	Mobility	.	Environment (Arborização urbana, água, energia, coleta de lixo, etc)	Health	.	Others	Insufficient Urban Afforestation (trees without maintenance, urban construction without adequate afforestation, etc.)	.	Increased Noise Pollution	.	Increased Accumulation of Garbage in the Streets	.	.	Increase in Traffic Congestion	.	Destruction of Green Areas	.	.	.	.	.	.	.	Maybe	.	.	.	.	Master Course on Smart City or Decarbonized City	.	.	Specialization Lato Sensu
1200	None	Low	Average	Low	Low	0	0	0	0	Maybe	.	.	.	Education	.	.	.	.	.	.	.	.	.	Insufficient Urban Afforestation (trees without maintenance, urban construction without adequate afforestation, etc.)	.	Increased Noise Pollution	Increased Pollution of Streams/Rivers	.	.	Increase in Heat	Increase in Traffic Congestion	.	.	.	.	.	.	.	.	.	Maybe	Short-term course on Smart City or Decarbonized City	.	.	Lato Sensu Specialization on Smart City or Decarbonized City	.	Doctor Course on Smart City or Decarbonized City	.	Master
1199	None	None	Average	Average	Average	0	0	0	0	Yes	.	.	Culture	Education	.	Finance	.	.	.	Environment (Arborização urbana, água, energia, coleta de lixo, etc)	.	.	.	.	Increased Air Pollution (Including odor, and stench)	Increased Noise Pollution	Increased Pollution of Streams/Rivers	Increased Accumulation of Garbage in the Streets	.	.	Increase in Traffic Congestion	.	.	.	.	.	.	.	.	.	Yes	Short-term course on Smart City or Decarbonized City	.	.	.	.	.	.	High School
1198	None	None	Low	.	Low	0	0	0	0	Maybe	.	.	.	.	.	.	.	.	.	.	Health	.	.	Insufficient Urban Afforestation (trees without maintenance, urban construction without adequate afforestation, etc.)	.	.	Increased Pollution of Streams/Rivers	Increased Accumulation of Garbage in the Streets	.	Increase in Heat	Increase in Traffic Congestion	.	.	.	.	.	.	.	.	.	Maybe	Short-term course on Smart City or Decarbonized City	.	.	.	.	.	.	Specialization Lato Sensu
1197	None	None	Low	Low	None	0	0	0	0	Yes	.	.	Culture	Education	Sport	.	.	.	House	Environment (Arborização urbana, água, energia, coleta de lixo, etc)	.	.	.	.	Increased Air Pollution (Including odor, and stench)	Increased Noise Pollution	Increased Pollution of Streams/Rivers	Increased Accumulation of Garbage in the Streets	Flooding	.	.	.	.	.	.	.	.	.	.	.	Maybe	.	the Basic course on Disruptive Technologies (AI, IoT, Blockchain, etc)	.	.	Master Course on Smart City or Decarbonized City	Doctor Course on Smart City or Decarbonized City	.	High School
1196	.	.	.	Low	.	0	0	0	0	Maybe	.	.	.	.	.	.	.	Mobility	.	.	.	.	.	Insufficient Urban Afforestation (trees without maintenance, urban construction without adequate afforestation, etc.)	.	.	Increased Pollution of Streams/Rivers	.	Flooding	.	Increase in Traffic Congestion	.	Destruction of Green Areas	.	.	.	.	.	.	.	Yes	Short-term course on Smart City or Decarbonized City	.	.	.	.	.	.	Specialization Lato Sensu
1195	Low	Low	Average	High	Average	0	0	0	0	Yes	.	.	.	Education	.	.	.	.	.	.	.	.	.	.	.	.	.	Increased Accumulation of Garbage in the Streets	Flooding	Increase in Heat	Increase in Traffic Congestion	.	Destruction of Green Areas	.	.	.	.	.	.	.	Maybe	.	the Basic course on Disruptive Technologies (AI, IoT, Blockchain, etc)	.	.	.	.	.	Superior
1194	Low	Low	Low	Average	Average	0	0	0	0	Maybe	.	.	.	Education	.	.	.	.	.	Environment (Arborização urbana, água, energia, coleta de lixo, etc)	.	.	Others	.	.	Increased Noise Pollution	Increased Pollution of Streams/Rivers	Increased Accumulation of Garbage in the Streets	.	Increase in Heat	Increase in Traffic Congestion	.	.	.	.	.	.	.	.	.	Maybe	.	.	.	Lato Sensu Specialization on Smart City or Decarbonized City	.	.	.	Doctor
1193	None	None	Low	Low	Average	0	0	0	0	Yes	.	.	.	Education	Sport	.	.	.	.	.	.	.	.	.	.	.	Increased Pollution of Streams/Rivers	.	.	.	.	.	.	Waste of Water	Waste of Food	.	Invasion of Public Space	.	Urban Fires	.	Yes	Short-term course on Smart City or Decarbonized City	the Basic course on Disruptive Technologies (AI, IoT, Blockchain, etc)	Advanced course on Disruptive Technologies (AI, IoT, Blockchain, etc)	Lato Sensu Specialization on Smart City or Decarbonized City	Master Course on Smart City or Decarbonized City	Doctor Course on Smart City or Decarbonized City	.	High School
1192	None	Average	Average	Average	Average	0	0	0	0	Maybe	.	Social Assistance	Culture	Education	Sport	.	Governance (transparência e combate à corrupção)	.	House	Environment (Arborização urbana, água, energia, coleta de lixo, etc)	Health	Construction	.	Insufficient Urban Afforestation (trees without maintenance, urban construction without adequate afforestation, etc.)	Increased Air Pollution (Including odor, and stench)	.	Increased Pollution of Streams/Rivers	Increased Accumulation of Garbage in the Streets	.	Increase in Heat	.	.	.	.	.	.	.	.	.	.	Yes	Short-term course on Smart City or Decarbonized City	the Basic course on Disruptive Technologies (AI, IoT, Blockchain, etc)	.	Lato Sensu Specialization on Smart City or Decarbonized City	Master Course on Smart City or Decarbonized City	.	.	Superior
1191	None	None	None	None	None	0	0	0	0	Maybe	.	.	Culture	Education	Sport	Finance	Governance (transparência e combate à corrupção)	Mobility	House	Environment (Arborização urbana, água, energia, coleta de lixo, etc)	Health	Construction	.	.	Increased Air Pollution (Including odor, and stench)	Increased Noise Pollution	Increased Pollution of Streams/Rivers	Increased Accumulation of Garbage in the Streets	Flooding	.	.	.	.	.	.	.	.	.	.	.	Maybe	Short-term course on Smart City or Decarbonized City	.	.	.	.	.	Education	Superior
1190	None	None	None	None	None	0	0	0	0	Yes	.	Social Assistance	Culture	.	Sport	.	.	.	.	.	.	.	.	.	Increased Air Pollution (Including odor, and stench)	Increased Noise Pollution	Increased Pollution of Streams/Rivers	Increased Accumulation of Garbage in the Streets	.	.	.	.	Destruction of Green Areas	.	.	.	.	.	.	.	Yes	.	the Basic course on Disruptive Technologies (AI, IoT, Blockchain, etc)	.	Lato Sensu Specialization on Smart City or Decarbonized City	.	.	.	Superior
1189	Average	Average	Average	.	.	0	0	0	0	Yes	.	Social Assistance	.	.	.	.	.	.	.	.	.	.	.	Insufficient Urban Afforestation (trees without maintenance, urban construction without adequate afforestation, etc.)	.	.	Increased Pollution of Streams/Rivers	.	.	.	Increase in Traffic Congestion	.	Destruction of Green Areas	Waste of Water	.	.	.	.	.	.	Yes	.	.	.	Lato Sensu Specialization on Smart City or Decarbonized City	.	.	.	Specialization Lato Sensu
1188	None	None	High	High	Average	0	0	0	0	Yes	.	.	.	Education	.	Finance	Governance (transparência e combate à corrupção)	Mobility	House	Environment (Arborização urbana, água, energia, coleta de lixo, etc)	.	Construction	.	.	.	.	Increased Pollution of Streams/Rivers	Increased Accumulation of Garbage in the Streets	.	.	Increase in Traffic Congestion	Increase in Visual Pollution	.	.	.	.	Invasion of Public Space	.	.	.	Yes	Short-term course on Smart City or Decarbonized City	.	Advanced course on Disruptive Technologies (AI, IoT, Blockchain, etc)	Lato Sensu Specialization on Smart City or Decarbonized City	.	.	.	Superior
1187	None	None	Low	.	Low	0	0	1	1	Yes	.	.	.	.	.	.	.	.	.	Environment (Arborização urbana, água, energia, coleta de lixo, etc)	.	.	.	Insufficient Urban Afforestation (trees without maintenance, urban construction without adequate afforestation, etc.)	Increased Air Pollution (Including odor, and stench)	.	Increased Pollution of Streams/Rivers	Increased Accumulation of Garbage in the Streets	.	.	Increase in Traffic Congestion	.	.	.	.	.	.	.	.	.	Yes	Short-term course on Smart City or Decarbonized City	.	.	.	.	.	.	Superior
1186	None	None	Low	Low	None	0	0	0	0	Maybe	.	Social Assistance	.	.	.	.	.	.	.	.	.	.	.	.	.	Increased Noise Pollution	Increased Pollution of Streams/Rivers	Increased Accumulation of Garbage in the Streets	.	.	Increase in Traffic Congestion	.	.	.	.	.	Invasion of Public Space	.	.	.	Maybe	Short-term course on Smart City or Decarbonized City	.	.	.	.	.	.	High School
1185	Average	Average	Average	Average	Average	0	0	0	0	Yes	.	.	.	Education	.	.	.	.	.	.	.	.	.	Insufficient Urban Afforestation (trees without maintenance, urban construction without adequate afforestation, etc.)	.	.	Increased Pollution of Streams/Rivers	.	.	Increase in Heat	.	.	Destruction of Green Areas	.	.	.	.	.	Urban Fires	.	Yes	.	.	.	.	Master Course on Smart City or Decarbonized City	.	.	Specialization Lato Sensu
1184	Low	Average	Low	Low	Low	0	0	.	.	Maybe	.	.	.	.	.	.	.	.	.	Environment (Arborização urbana, água, energia, coleta de lixo, etc)	.	.	.	.	.	.	Increased Pollution of Streams/Rivers	Increased Accumulation of Garbage in the Streets	.	.	.	.	Destruction of Green Areas	Waste of Water	Waste of Food	.	.	.	.	.	Maybe	.	the Basic course on Disruptive Technologies (AI, IoT, Blockchain, etc)	.	.	.	.	.	Specialization Lato Sensu
1183	None	None	None	None	None	0	0	0	0	Maybe	.	.	Culture	.	.	.	Governance (transparência e combate à corrupção)	Mobility	House	Environment (Arborização urbana, água, energia, coleta de lixo, etc)	Health	.	.	.	Increased Air Pollution (Including odor, and stench)	Increased Noise Pollution	Increased Pollution of Streams/Rivers	.	Flooding	.	Increase in Traffic Congestion	.	.	.	.	.	.	.	.	.	Maybe	.	the Basic course on Disruptive Technologies (AI, IoT, Blockchain, etc)	Advanced course on Disruptive Technologies (AI, IoT, Blockchain, etc)	.	.	.	.	Specialization Lato Sensu
1182	None	None	Low	Low	None	0	0	0	0	Maybe	.	Social Assistance	.	Education	.	.	Governance (transparência e combate à corrupção)	Mobility	House	Environment (Arborização urbana, água, energia, coleta de lixo, etc)	Health	.	.	.	Increased Air Pollution (Including odor, and stench)	.	Increased Pollution of Streams/Rivers	.	.	Increase in Heat	Increase in Traffic Congestion	.	.	Waste of Water	.	.	.	.	.	.	No	Short-term course on Smart City or Decarbonized City	the Basic course on Disruptive Technologies (AI, IoT, Blockchain, etc)	.	.	.	.	.	High School
1181	None	None	None	None	None	0	0	0	0	Yes	.	.	.	Education	.	.	.	.	.	.	.	.	.	Insufficient Urban Afforestation (trees without maintenance, urban construction without adequate afforestation, etc.)	Increased Air Pollution (Including odor, and stench)	Increased Noise Pollution	Increased Pollution of Streams/Rivers	.	.	.	Increase in Traffic Congestion	.	.	.	.	.	.	.	.	.	Yes	Short-term course on Smart City or Decarbonized City	the Basic course on Disruptive Technologies (AI, IoT, Blockchain, etc)	Advanced course on Disruptive Technologies (AI, IoT, Blockchain, etc)	.	.	.	.	Doctor
1180	Average	Average	Average	Average	Average	0	0	0	0	Yes	.	.	.	Education	.	.	.	Mobility	.	Environment (Arborização urbana, água, energia, coleta de lixo, etc)	Health	.	.	Insufficient Urban Afforestation (trees without maintenance, urban construction without adequate afforestation, etc.)	Increased Air Pollution (Including odor, and stench)	Increased Noise Pollution	Increased Pollution of Streams/Rivers	Increased Accumulation of Garbage in the Streets	.	.	.	.	.	.	.	.	.	.	.	.	Yes	.	.	.	Lato Sensu Specialization on Smart City or Decarbonized City	.	.	.	Master
1179	None	None	Low	Low	None	0	0	0	0	Yes	.	.	.	Education	Sport	Finance	Governance (transparência e combate à corrupção)	.	.	Environment (Arborização urbana, água, energia, coleta de lixo, etc)	Health	.	.	.	Increased Air Pollution (Including odor, and stench)	Increased Noise Pollution	Increased Pollution of Streams/Rivers	.	.	.	Increase in Traffic Congestion	.	.	.	.	.	Invasion of Public Space	.	.	.	Yes	Short-term course on Smart City or Decarbonized City	the Basic course on Disruptive Technologies (AI, IoT, Blockchain, etc)	.	.	.	.	.	Specialization Lato Sensu
1178	Average	None	None	None	None	0	0	0	0	Yes	.	.	.	.	.	.	.	.	.	.	.	Construction	.	.	.	Increased Noise Pollution	Increased Pollution of Streams/Rivers	Increased Accumulation of Garbage in the Streets	.	.	Increase in Traffic Congestion	.	.	Waste of Water	.	.	.	.	.	.	Yes	Short-term course on Smart City or Decarbonized City	.	.	.	.	.	.	High School
1177	None	None	None	None	None	0	0	.	.	Yes	.	.	.	.	.	.	.	.	.	Environment (Arborização urbana, água, energia, coleta de lixo, etc)	.	.	.	Insufficient Urban Afforestation (trees without maintenance, urban construction without adequate afforestation, etc.)	.	.	Increased Pollution of Streams/Rivers	.	.	Increase in Heat	.	.	Destruction of Green Areas	.	.	.	.	.	Urban Fires	.	Yes	.	.	.	.	Master Course on Smart City or Decarbonized City	.	.	Specialization Lato Sensu
1176	Low	Low	Low	Average	Low	0	0	0	0	No	.	Social Assistance	.	.	.	.	Governance (transparência e combate à corrupção)	.	.	Environment (Arborização urbana, água, energia, coleta de lixo, etc)	.	.	.	.	.	Increased Noise Pollution	Increased Pollution of Streams/Rivers	Increased Accumulation of Garbage in the Streets	.	.	.	Increase in Visual Pollution	.	.	.	.	.	.	Urban Fires	.	Yes	.	the Basic course on Disruptive Technologies (AI, IoT, Blockchain, etc)	Advanced course on Disruptive Technologies (AI, IoT, Blockchain, etc)	.	.	.	.	Master
1175	Average	Low	Low	Average	None	0	0	0	0	Yes	.	.	.	.	.	Finance	Governance (transparência e combate à corrupção)	.	.	.	.	.	.	Insufficient Urban Afforestation (trees without maintenance, urban construction without adequate afforestation, etc.)	Increased Air Pollution (Including odor, and stench)	.	.	.	.	Increase in Heat	.	Increase in Visual Pollution	Destruction of Green Areas	.	.	.	.	.	.	.	Yes	.	.	.	Lato Sensu Specialization on Smart City or Decarbonized City	.	.	.	Superior
1174	None	None	None	None	.	0	0	0	0	Yes	.	.	.	.	.	.	.	.	.	Environment (Arborização urbana, água, energia, coleta de lixo, etc)	.	.	.	.	Increased Air Pollution (Including odor, and stench)	.	Increased Pollution of Streams/Rivers	.	.	Increase in Heat	Increase in Traffic Congestion	.	.	Waste of Water	.	.	.	.	.	.	Yes	.	.	.	.	.	Doctor Course on Smart City or Decarbonized City	.	Superior
1173	Low	.	.	.	.	0	0	0	0	Yes	.	.	.	.	.	.	Governance (transparência e combate à corrupção)	.	.	.	.	.	.	Insufficient Urban Afforestation (trees without maintenance, urban construction without adequate afforestation, etc.)	Increased Air Pollution (Including odor, and stench)	.	Increased Pollution of Streams/Rivers	Increased Accumulation of Garbage in the Streets	.	.	.	.	Destruction of Green Areas	.	.	.	.	.	.	.	Yes	Short-term course on Smart City or Decarbonized City	the Basic course on Disruptive Technologies (AI, IoT, Blockchain, etc)	.	.	.	.	.	High School
1172	None	None	None	Low	None	0	0	0	0	Maybe	.	.	.	.	Sport	.	.	.	.	.	.	.	.	Insufficient Urban Afforestation (trees without maintenance, urban construction without adequate afforestation, etc.)	Increased Air Pollution (Including odor, and stench)	.	Increased Pollution of Streams/Rivers	Increased Accumulation of Garbage in the Streets	.	.	Increase in Traffic Congestion	.	.	.	.	.	.	.	.	.	Maybe	.	the Basic course on Disruptive Technologies (AI, IoT, Blockchain, etc)	Advanced course on Disruptive Technologies (AI, IoT, Blockchain, etc)	Lato Sensu Specialization on Smart City or Decarbonized City	.	.	.	High School
1171	Low	None	Low	Average	Average	0	0	0	0	Maybe	.	.	.	.	.	Finance	.	Mobility	.	.	.	.	.	Insufficient Urban Afforestation (trees without maintenance, urban construction without adequate afforestation, etc.)	.	.	.	.	.	Increase in Heat	Increase in Traffic Congestion	.	.	.	.	.	Invasion of Public Space	.	.	Others	No	.	the Basic course on Disruptive Technologies (AI, IoT, Blockchain, etc)	.	.	.	.	.	Superior
1170	None	None	None	None	None	0	0	0	0	Yes	Nonea	.	.	Education	.	.	Governance (transparência e combate à corrupção)	.	.	.	Health	.	.	.	.	.	Increased Pollution of Streams/Rivers	Increased Accumulation of Garbage in the Streets	.	.	.	.	Destruction of Green Areas	Waste of Water	Waste of Food	.	.	.	.	.	Yes	Short-term course on Smart City or Decarbonized City	.	.	Lato Sensu Specialization on Smart City or Decarbonized City	.	.	.	Superior
1169	Average	.	Average	Average	Average	0	0	2	3	Yes	.	Social Assistance	Culture	Education	.	.	.	.	.	Environment (Arborização urbana, água, energia, coleta de lixo, etc)	.	.	.	.	Increased Air Pollution (Including odor, and stench)	.	Increased Pollution of Streams/Rivers	.	Flooding	.	Increase in Traffic Congestion	.	.	Waste of Water	.	.	.	.	.	.	Yes	.	the Basic course on Disruptive Technologies (AI, IoT, Blockchain, etc)	Advanced course on Disruptive Technologies (AI, IoT, Blockchain, etc)	Lato Sensu Specialization on Smart City or Decarbonized City	.	.	.	High School
1168	None	Low	None	None	None	0	0	0	0	Maybe	.	.	.	.	.	.	.	.	.	Environment (Arborização urbana, água, energia, coleta de lixo, etc)	.	.	.	Insufficient Urban Afforestation (trees without maintenance, urban construction without adequate afforestation, etc.)	.	.	Increased Pollution of Streams/Rivers	.	.	Increase in Heat	.	.	Destruction of Green Areas	.	.	.	.	.	Urban Fires	.	No	.	the Basic course on Disruptive Technologies (AI, IoT, Blockchain, etc)	.	.	.	.	.	Specialization Lato Sensu
1167	None	None	None	.	.	0	0	0	0	Yes	.	.	.	Education	.	.	.	Mobility	.	Environment (Arborização urbana, água, energia, coleta de lixo, etc)	.	Construction	.	Insufficient Urban Afforestation (trees without maintenance, urban construction without adequate afforestation, etc.)	Increased Air Pollution (Including odor, and stench)	Increased Noise Pollution	Increased Pollution of Streams/Rivers	Increased Accumulation of Garbage in the Streets	.	.	.	.	.	.	.	.	.	.	.	.	Yes	Short-term course on Smart City or Decarbonized City	.	.	Lato Sensu Specialization on Smart City or Decarbonized City	Master Course on Smart City or Decarbonized City	Doctor Course on Smart City or Decarbonized City	.	High School
1166	None	None	None	None	None	0	0	0	0	Yes	.	.	.	.	.	.	.	.	.	Environment (Arborização urbana, água, energia, coleta de lixo, etc)	.	.	.	Insufficient Urban Afforestation (trees without maintenance, urban construction without adequate afforestation, etc.)	Increased Air Pollution (Including odor, and stench)	.	Increased Pollution of Streams/Rivers	Increased Accumulation of Garbage in the Streets	.	.	.	.	Destruction of Green Areas	.	.	.	.	.	.	.	Yes	.	.	.	.	.	Doctor Course on Smart City or Decarbonized City	.	High School
1165	None	None	None	.	.	0	0	0	0	Maybe	.	.	.	.	.	.	.	Mobility	.	Environment (Arborização urbana, água, energia, coleta de lixo, etc)	.	.	.	Insufficient Urban Afforestation (trees without maintenance, urban construction without adequate afforestation, etc.)	.	.	Increased Pollution of Streams/Rivers	.	.	.	.	.	.	Waste of Water	.	Waste of Energy	Invasion of Public Space	.	.	.	Maybe	Short-term course on Smart City or Decarbonized City	.	Advanced course on Disruptive Technologies (AI, IoT, Blockchain, etc)	.	Master Course on Smart City or Decarbonized City	.	Master's degree in areas involving the intensive use of applied mathematics.	Superior
1164	Average	None	Average	None	None	0	0	.	.	Yes	.	.	.	Education	Sport	.	.	Mobility	.	Environment (Arborização urbana, água, energia, coleta de lixo, etc)	.	.	.	Insufficient Urban Afforestation (trees without maintenance, urban construction without adequate afforestation, etc.)	Increased Air Pollution (Including odor, and stench)	Increased Noise Pollution	Increased Pollution of Streams/Rivers	Increased Accumulation of Garbage in the Streets	.	.	.	.	.	.	.	.	.	.	.	.	No	Short-term course on Smart City or Decarbonized City	the Basic course on Disruptive Technologies (AI, IoT, Blockchain, etc)	.	.	.	.	.	High School
1163	None	None	None	Low	None	0	0	0	0	Yes	.	.	.	Education	.	.	.	.	.	.	.	.	.	.	.	Increased Noise Pollution	.	Increased Accumulation of Garbage in the Streets	.	Increase in Heat	.	.	.	.	.	.	Invasion of Public Space	Gas Emitting Vehicles	.	.	Yes	.	.	.	.	Master Course on Smart City or Decarbonized City	.	.	Specialization Lato Sensu
1162	None	Low	Low	Low	Low	0	0	0	0	Yes	.	Social Assistance	Culture	.	.	Finance	Governance (transparência e combate à corrupção)	.	.	Environment (Arborização urbana, água, energia, coleta de lixo, etc)	Health	Construction	.	Insufficient Urban Afforestation (trees without maintenance, urban construction without adequate afforestation, etc.)	.	.	Increased Pollution of Streams/Rivers	.	Flooding	.	.	.	.	.	.	Waste of Energy	Invasion of Public Space	.	.	.	Yes	Short-term course on Smart City or Decarbonized City	.	.	.	.	.	.	High School
1161	None	Low	Low	Low	None	0	.	3	.	Maybe	.	.	.	.	.	.	.	.	.	.	Health	.	.	.	.	.	.	.	.	.	Increase in Traffic Congestion	.	Destruction of Green Areas	.	Waste of Food	.	.	Gas Emitting Vehicles	Urban Fires	.	Maybe	.	.	.	Lato Sensu Specialization on Smart City or Decarbonized City	.	.	.	Superior
1160	None	None	None	None	None	0	0	0	0	Maybe	.	.	.	.	.	.	.	.	.	.	Health	.	.	Insufficient Urban Afforestation (trees without maintenance, urban construction without adequate afforestation, etc.)	Increased Air Pollution (Including odor, and stench)	.	Increased Pollution of Streams/Rivers	.	.	.	.	.	Destruction of Green Areas	.	.	.	.	.	Urban Fires	.	Maybe	Short-term course on Smart City or Decarbonized City	.	.	.	.	.	.	Specialization Lato Sensu
1159	None	None	None	Low	None	>3	0	0	0	Yes	.	.	.	.	.	.	.	.	.	Environment (Arborização urbana, água, energia, coleta de lixo, etc)	.	.	.	.	Increased Air Pollution (Including odor, and stench)	Increased Noise Pollution	Increased Pollution of Streams/Rivers	.	.	.	Increase in Traffic Congestion	.	Destruction of Green Areas	.	.	.	.	.	.	.	Yes	Short-term course on Smart City or Decarbonized City	.	.	.	.	.	.	Superior
1158	Average	Average	High	Average	Average	0	.	0	0	Yes	.	.	Culture	.	.	.	.	.	.	Environment (Arborização urbana, água, energia, coleta de lixo, etc)	.	.	.	Insufficient Urban Afforestation (trees without maintenance, urban construction without adequate afforestation, etc.)	Increased Air Pollution (Including odor, and stench)	Increased Noise Pollution	Increased Pollution of Streams/Rivers	Increased Accumulation of Garbage in the Streets	.	.	.	.	.	.	.	.	.	.	.	.	Yes	Short-term course on Smart City or Decarbonized City	.	.	.	.	.	.	Specialization Lato Sensu
1157	None	None	None	None	None	0	0	0	0	Maybe	.	.	.	.	Sport	.	.	.	.	.	.	.	.	Insufficient Urban Afforestation (trees without maintenance, urban construction without adequate afforestation, etc.)	.	.	Increased Pollution of Streams/Rivers	.	Flooding	.	Increase in Traffic Congestion	.	Destruction of Green Areas	.	.	.	.	.	.	.	Maybe	Short-term course on Smart City or Decarbonized City	the Basic course on Disruptive Technologies (AI, IoT, Blockchain, etc)	.	.	.	.	.	High School
1156	None	None	Average	High	Average	0	0	0	0	Yes	.	.	.	.	.	.	.	.	.	Environment (Arborização urbana, água, energia, coleta de lixo, etc)	.	.	.	Insufficient Urban Afforestation (trees without maintenance, urban construction without adequate afforestation, etc.)	Increased Air Pollution (Including odor, and stench)	.	Increased Pollution of Streams/Rivers	Increased Accumulation of Garbage in the Streets	Flooding	.	.	.	.	.	.	.	.	.	.	.	Yes	.	the Basic course on Disruptive Technologies (AI, IoT, Blockchain, etc)	Advanced course on Disruptive Technologies (AI, IoT, Blockchain, etc)	Lato Sensu Specialization on Smart City or Decarbonized City	Master Course on Smart City or Decarbonized City	Doctor Course on Smart City or Decarbonized City	.	High School
1155	Low	Low	Average	Average	Average	0	0	0	0	Yes	.	.	Culture	.	.	.	.	.	.	Environment (Arborização urbana, água, energia, coleta de lixo, etc)	.	.	.	Insufficient Urban Afforestation (trees without maintenance, urban construction without adequate afforestation, etc.)	Increased Air Pollution (Including odor, and stench)	Increased Noise Pollution	.	.	.	Increase in Heat	.	Increase in Visual Pollution	.	.	.	.	.	.	.	.	Yes	.	.	.	Lato Sensu Specialization on Smart City or Decarbonized City	.	.	.	Superior
1154	Low	Low	Average	Average	Low	0	0	0	0	Yes	.	.	.	Education	Sport	.	.	.	.	Environment (Arborização urbana, água, energia, coleta de lixo, etc)	.	.	.	.	Increased Air Pollution (Including odor, and stench)	.	Increased Pollution of Streams/Rivers	Increased Accumulation of Garbage in the Streets	.	.	Increase in Traffic Congestion	.	.	Waste of Water	.	.	.	.	.	.	Maybe	Short-term course on Smart City or Decarbonized City	the Basic course on Disruptive Technologies (AI, IoT, Blockchain, etc)	Advanced course on Disruptive Technologies (AI, IoT, Blockchain, etc)	Lato Sensu Specialization on Smart City or Decarbonized City	Master Course on Smart City or Decarbonized City	Doctor Course on Smart City or Decarbonized City	.	Specialization Lato Sensu
1153	None	None	None	Low	None	0	0	0	.	No	.	.	Culture	Education	Sport	.	.	.	House	Environment (Arborização urbana, água, energia, coleta de lixo, etc)	.	.	.	.	.	.	Increased Pollution of Streams/Rivers	Increased Accumulation of Garbage in the Streets	.	Increase in Heat	.	.	.	.	Waste of Food	.	Invasion of Public Space	.	.	.	Yes	Short-term course on Smart City or Decarbonized City	the Basic course on Disruptive Technologies (AI, IoT, Blockchain, etc)	Advanced course on Disruptive Technologies (AI, IoT, Blockchain, etc)	Lato Sensu Specialization on Smart City or Decarbonized City	Master Course on Smart City or Decarbonized City	Doctor Course on Smart City or Decarbonized City	.	High School
1152	None	None	None	None	None	0	0	0	0	Yes	.	.	.	.	.	.	.	.	.	Environment (Arborização urbana, água, energia, coleta de lixo, etc)	.	.	.	.	Increased Air Pollution (Including odor, and stench)	.	Increased Pollution of Streams/Rivers	Increased Accumulation of Garbage in the Streets	Flooding	.	Increase in Traffic Congestion	.	.	.	.	.	.	.	.	.	Maybe	Short-term course on Smart City or Decarbonized City	.	.	.	.	.	.	Superior
1151	Average	Low	Low	Average	Average	0	0	0	0	Maybe	.	.	.	.	.	.	.	.	.	.	Health	.	.	Insufficient Urban Afforestation (trees without maintenance, urban construction without adequate afforestation, etc.)	Increased Air Pollution (Including odor, and stench)	.	Increased Pollution of Streams/Rivers	Increased Accumulation of Garbage in the Streets	Flooding	.	.	.	.	.	.	.	.	.	.	.	Maybe	Short-term course on Smart City or Decarbonized City	.	.	.	.	.	.	Superior
1150	None	None	None	Low	.	0	0	0	0	Yes	.	.	.	.	.	.	.	.	.	Environment (Arborização urbana, água, energia, coleta de lixo, etc)	.	.	.	.	.	.	Increased Pollution of Streams/Rivers	.	.	Increase in Heat	Increase in Traffic Congestion	.	Destruction of Green Areas	Waste of Water	.	.	.	.	.	.	Maybe	Short-term course on Smart City or Decarbonized City	.	.	Lato Sensu Specialization on Smart City or Decarbonized City	.	.	.	Doctor
1149	Low	Low	Average	Average	None	0	0	0	0	Yes	.	.	Culture	Education	Sport	.	Governance (transparência e combate à corrupção)	Mobility	House	Environment (Arborização urbana, água, energia, coleta de lixo, etc)	Health	.	.	.	Increased Air Pollution (Including odor, and stench)	.	Increased Pollution of Streams/Rivers	Increased Accumulation of Garbage in the Streets	Flooding	Increase in Heat	.	.	.	.	.	.	.	.	.	.	Yes	Short-term course on Smart City or Decarbonized City	.	.	Lato Sensu Specialization on Smart City or Decarbonized City	.	.	.	Superior
1148	None	None	Average	Average	None	0	0	0	0	Yes	.	.	Culture	Education	Sport	.	.	.	House	Environment (Arborização urbana, água, energia, coleta de lixo, etc)	.	.	.	.	Increased Air Pollution (Including odor, and stench)	.	Increased Pollution of Streams/Rivers	.	Flooding	Increase in Heat	.	.	Destruction of Green Areas	.	.	.	.	.	.	.	Maybe	Short-term course on Smart City or Decarbonized City	.	.	.	.	.	.	High School
1147	None	None	None	None	None	0	0	0	0	Yes	.	Social Assistance	Culture	Education	Sport	.	Governance (transparência e combate à corrupção)	Mobility	House	Environment (Arborização urbana, água, energia, coleta de lixo, etc)	Health	.	.	Insufficient Urban Afforestation (trees without maintenance, urban construction without adequate afforestation, etc.)	.	Increased Noise Pollution	Increased Pollution of Streams/Rivers	Increased Accumulation of Garbage in the Streets	.	.	.	.	.	Waste of Water	.	.	.	.	.	.	Yes	Short-term course on Smart City or Decarbonized City	the Basic course on Disruptive Technologies (AI, IoT, Blockchain, etc)	.	.	.	.	.	Superior
1146	None	None	None	Low	None	0	0	0	0	Yes	.	.	.	.	.	.	.	.	.	Environment (Arborização urbana, água, energia, coleta de lixo, etc)	.	.	.	Insufficient Urban Afforestation (trees without maintenance, urban construction without adequate afforestation, etc.)	Increased Air Pollution (Including odor, and stench)	.	Increased Pollution of Streams/Rivers	Increased Accumulation of Garbage in the Streets	.	.	.	.	Destruction of Green Areas	.	.	.	.	.	.	.	Yes	.	.	Advanced course on Disruptive Technologies (AI, IoT, Blockchain, etc)	.	Master Course on Smart City or Decarbonized City	Doctor Course on Smart City or Decarbonized City	.	Superior
1145	.	.	.	None	.	0	0	0	0	Yes	.	Social Assistance	.	Education	.	Finance	Governance (transparência e combate à corrupção)	Mobility	House	Environment (Arborização urbana, água, energia, coleta de lixo, etc)	Health	Construction	.	Insufficient Urban Afforestation (trees without maintenance, urban construction without adequate afforestation, etc.)	.	.	Increased Pollution of Streams/Rivers	.	Flooding	.	Increase in Traffic Congestion	Increase in Visual Pollution	.	.	.	.	.	.	.	.	Yes	Short-term course on Smart City or Decarbonized City	.	.	.	.	.	.	Superior
1144	None	None	None	None	None	0	0	0	0	Yes	.	.	.	Education	.	.	.	.	.	.	.	.	.	.	Increased Air Pollution (Including odor, and stench)	Increased Noise Pollution	Increased Pollution of Streams/Rivers	.	.	Increase in Heat	.	.	Destruction of Green Areas	.	.	.	.	.	.	.	Yes	.	.	.	.	Master Course on Smart City or Decarbonized City	.	.	Superior
1143	None	None	None	Low	Low	0	0	0	0	Yes	.	.	Culture	.	Sport	.	.	.	.	Environment (Arborização urbana, água, energia, coleta de lixo, etc)	.	.	.	.	Increased Air Pollution (Including odor, and stench)	.	Increased Pollution of Streams/Rivers	Increased Accumulation of Garbage in the Streets	Flooding	Increase in Heat	.	.	.	.	.	.	.	.	.	.	Yes	Short-term course on Smart City or Decarbonized City	the Basic course on Disruptive Technologies (AI, IoT, Blockchain, etc)	Advanced course on Disruptive Technologies (AI, IoT, Blockchain, etc)	.	.	.	.	High School
1142	None	None	None	Low	None	0	0	0	0	Yes	.	.	.	Education	.	.	.	.	.	.	.	.	.	.	.	Increased Noise Pollution	Increased Pollution of Streams/Rivers	Increased Accumulation of Garbage in the Streets	Flooding	.	.	.	.	Waste of Water	.	.	.	.	.	.	Yes	Short-term course on Smart City or Decarbonized City	.	.	Lato Sensu Specialization on Smart City or Decarbonized City	.	.	.	High School
1141	Average	Average	Average	Average	Average	0	0	0	0	Yes	.	.	.	.	.	.	.	Mobility	.	Environment (Arborização urbana, água, energia, coleta de lixo, etc)	Health	.	.	Insufficient Urban Afforestation (trees without maintenance, urban construction without adequate afforestation, etc.)	Increased Air Pollution (Including odor, and stench)	.	Increased Pollution of Streams/Rivers	.	.	.	Increase in Traffic Congestion	.	.	.	Waste of Food	.	.	.	.	.	Yes	Short-term course on Smart City or Decarbonized City	the Basic course on Disruptive Technologies (AI, IoT, Blockchain, etc)	.	.	.	.	.	Doctor
1140	None	None	None	None	None	0	0	0	0	Yes	.	Social Assistance	Culture	Education	.	.	Governance (transparência e combate à corrupção)	Mobility	House	Environment (Arborização urbana, água, energia, coleta de lixo, etc)	Health	Construction	.	Insufficient Urban Afforestation (trees without maintenance, urban construction without adequate afforestation, etc.)	.	.	Increased Pollution of Streams/Rivers	.	Flooding	.	Increase in Traffic Congestion	.	Destruction of Green Areas	.	.	.	.	.	.	.	Yes	Short-term course on Smart City or Decarbonized City	.	.	Lato Sensu Specialization on Smart City or Decarbonized City	.	.	.	Specialization Lato Sensu
1139	Low	Low	Low	Low	Low	0	0	0	0	Yes	.	.	.	.	.	.	.	Mobility	.	.	.	.	.	.	.	.	Increased Pollution of Streams/Rivers	.	.	.	Increase in Traffic Congestion	.	Destruction of Green Areas	.	.	.	Invasion of Public Space	.	.	Others	Yes	Short-term course on Smart City or Decarbonized City	.	.	.	.	.	.	Superior
1138	None	None	None	None	None	>3	0	0	0	No	.	.	.	Education	.	.	Governance (transparência e combate à corrupção)	Mobility	House	Environment (Arborização urbana, água, energia, coleta de lixo, etc)	.	Construction	.	.	Increased Air Pollution (Including odor, and stench)	Increased Noise Pollution	.	.	Flooding	.	Increase in Traffic Congestion	.	.	.	.	.	.	.	Urban Fires	.	Yes	.	.	Advanced course on Disruptive Technologies (AI, IoT, Blockchain, etc)	.	.	.	.	Superior
1137	None	None	None	Average	Low	0	0	0	0	Yes	Nonea	.	.	.	.	.	.	.	.	Environment (Arborização urbana, água, energia, coleta de lixo, etc)	.	.	.	.	.	.	Increased Pollution of Streams/Rivers	.	.	.	Increase in Traffic Congestion	Increase in Visual Pollution	Destruction of Green Areas	.	Waste of Food	.	.	.	.	.	Yes	Short-term course on Smart City or Decarbonized City	.	.	.	.	.	.	Specialization Lato Sensu
1136	None	None	None	Low	None	0	.	.	.	Maybe	.	Social Assistance	.	.	.	.	Governance (transparência e combate à corrupção)	.	.	.	.	.	.	Insufficient Urban Afforestation (trees without maintenance, urban construction without adequate afforestation, etc.)	Increased Air Pollution (Including odor, and stench)	.	.	.	.	.	Increase in Traffic Congestion	.	.	.	Waste of Food	.	.	.	Urban Fires	.	Maybe	Short-term course on Smart City or Decarbonized City	.	.	.	.	.	.	Doctor
1135	None	None	None	Low	Low	0	0	0	0	Yes	.	.	Culture	Education	.	.	Governance (transparência e combate à corrupção)	Mobility	House	Environment (Arborização urbana, água, energia, coleta de lixo, etc)	Health	.	.	Insufficient Urban Afforestation (trees without maintenance, urban construction without adequate afforestation, etc.)	Increased Air Pollution (Including odor, and stench)	Increased Noise Pollution	Increased Pollution of Streams/Rivers	Increased Accumulation of Garbage in the Streets	.	.	.	.	.	.	.	.	.	.	.	.	Yes	Short-term course on Smart City or Decarbonized City	.	.	.	.	.	.	Master
1134	None	Low	Low	Low	Low	0	0	0	0	Yes	.	.	.	Education	.	.	.	.	.	.	Health	.	.	Insufficient Urban Afforestation (trees without maintenance, urban construction without adequate afforestation, etc.)	.	.	Increased Pollution of Streams/Rivers	.	.	Increase in Heat	.	.	Destruction of Green Areas	.	.	.	.	.	.	Others	Yes	Short-term course on Smart City or Decarbonized City	the Basic course on Disruptive Technologies (AI, IoT, Blockchain, etc)	Advanced course on Disruptive Technologies (AI, IoT, Blockchain, etc)	Lato Sensu Specialization on Smart City or Decarbonized City	.	.	.	High School
1133	Low	Low	Average	Average	Average	1	>4	.	.	Yes	.	.	.	.	.	.	.	.	.	Environment (Arborização urbana, água, energia, coleta de lixo, etc)	.	Construction	Others	Insufficient Urban Afforestation (trees without maintenance, urban construction without adequate afforestation, etc.)	.	.	Increased Pollution of Streams/Rivers	Increased Accumulation of Garbage in the Streets	.	Increase in Heat	.	.	.	Waste of Water	.	.	.	.	.	.	Yes	.	the Basic course on Disruptive Technologies (AI, IoT, Blockchain, etc)	.	Lato Sensu Specialization on Smart City or Decarbonized City	.	.	.	Superior
1132	None	None	None	Low	Low	0	0	0	0	Yes	.	Social Assistance	.	.	Sport	.	Governance (transparência e combate à corrupção)	Mobility	.	Environment (Arborização urbana, água, energia, coleta de lixo, etc)	.	.	.	.	.	.	.	Increased Accumulation of Garbage in the Streets	Flooding	Increase in Heat	.	.	Destruction of Green Areas	.	.	.	.	Gas Emitting Vehicles	.	.	Yes	Short-term course on Smart City or Decarbonized City	.	.	Lato Sensu Specialization on Smart City or Decarbonized City	Master Course on Smart City or Decarbonized City	.	.	Superior
1131	Low	Low	Average	Average	Average	0	0	0	0	Yes	.	Social Assistance	Culture	Education	Sport	.	Governance (transparência e combate à corrupção)	Mobility	House	Environment (Arborização urbana, água, energia, coleta de lixo, etc)	Health	.	.	.	Increased Air Pollution (Including odor, and stench)	.	Increased Pollution of Streams/Rivers	Increased Accumulation of Garbage in the Streets	.	.	Increase in Traffic Congestion	.	.	.	.	.	.	.	Urban Fires	.	Yes	.	.	.	.	.	Doctor Course on Smart City or Decarbonized City	.	Superior
1130	None	None	None	None	None	0	0	0	0	Yes	.	.	.	Education	.	.	.	.	.	.	.	.	.	Insufficient Urban Afforestation (trees without maintenance, urban construction without adequate afforestation, etc.)	Increased Air Pollution (Including odor, and stench)	.	.	.	.	Increase in Heat	.	.	.	Waste of Water	.	Waste of Energy	.	.	.	.	Yes	.	the Basic course on Disruptive Technologies (AI, IoT, Blockchain, etc)	.	.	.	.	.	Superior
1129	.	.	.	.	.	0	0	0	0	Yes	.	.	.	.	.	.	.	.	.	Environment (Arborização urbana, água, energia, coleta de lixo, etc)	Health	Construction	.	.	Increased Air Pollution (Including odor, and stench)	.	Increased Pollution of Streams/Rivers	Increased Accumulation of Garbage in the Streets	.	.	.	.	Destruction of Green Areas	.	Waste of Food	.	.	.	.	.	Yes	Short-term course on Smart City or Decarbonized City	.	Advanced course on Disruptive Technologies (AI, IoT, Blockchain, etc)	Lato Sensu Specialization on Smart City or Decarbonized City	.	.	.	High School
1128	None	None	None	Low	Low	0	0	0	0	Yes	.	.	.	Education	.	Finance	.	Mobility	House	.	Health	.	.	.	.	.	Increased Pollution of Streams/Rivers	Increased Accumulation of Garbage in the Streets	.	.	Increase in Traffic Congestion	.	.	.	.	.	Invasion of Public Space	.	Urban Fires	.	Yes	.	.	Advanced course on Disruptive Technologies (AI, IoT, Blockchain, etc)	Lato Sensu Specialization on Smart City or Decarbonized City	Master Course on Smart City or Decarbonized City	.	.	Superior
1127	Low	Low	Average	Low	Low	0	0	0	0	Yes	.	Social Assistance	Culture	Education	.	Finance	Governance (transparência e combate à corrupção)	.	.	.	.	.	.	Insufficient Urban Afforestation (trees without maintenance, urban construction without adequate afforestation, etc.)	.	Increased Noise Pollution	Increased Pollution of Streams/Rivers	Increased Accumulation of Garbage in the Streets	.	.	.	.	.	.	.	.	Invasion of Public Space	.	.	.	Maybe	.	.	.	Lato Sensu Specialization on Smart City or Decarbonized City	.	.	.	High School
1126	None	None	None	None	None	0	0	0	0	Yes	.	.	Culture	Education	Sport	Finance	Governance (transparência e combate à corrupção)	Mobility	House	Environment (Arborização urbana, água, energia, coleta de lixo, etc)	Health	Construction	.	.	.	.	Increased Pollution of Streams/Rivers	Increased Accumulation of Garbage in the Streets	Flooding	.	Increase in Traffic Congestion	.	Destruction of Green Areas	.	.	.	.	.	.	.	Maybe	.	.	.	.	.	Doctor Course on Smart City or Decarbonized City	.	High School
1125	None	None	None	.	.	0	0	0	0	Yes	.	.	.	Education	Sport	.	.	.	.	Environment (Arborização urbana, água, energia, coleta de lixo, etc)	Health	.	.	Insufficient Urban Afforestation (trees without maintenance, urban construction without adequate afforestation, etc.)	Increased Air Pollution (Including odor, and stench)	.	Increased Pollution of Streams/Rivers	.	.	.	.	.	Destruction of Green Areas	Waste of Water	.	.	.	.	.	.	Maybe	Short-term course on Smart City or Decarbonized City	the Basic course on Disruptive Technologies (AI, IoT, Blockchain, etc)	.	.	.	.	.	Specialization Lato Sensu
1124	.	.	.	.	.	0	1	.	.	Yes	.	.	Culture	.	Sport	Finance	Governance (transparência e combate à corrupção)	Mobility	House	Environment (Arborização urbana, água, energia, coleta de lixo, etc)	Health	Construction	.	.	Increased Air Pollution (Including odor, and stench)	Increased Noise Pollution	Increased Pollution of Streams/Rivers	Increased Accumulation of Garbage in the Streets	Flooding	.	.	.	.	.	.	.	.	.	.	.	Yes	.	.	.	Lato Sensu Specialization on Smart City or Decarbonized City	.	.	.	High School
1123	None	None	High	Low	High	0	0	0	0	Yes	.	.	.	Education	.	.	.	.	.	Environment (Arborização urbana, água, energia, coleta de lixo, etc)	.	.	.	Insufficient Urban Afforestation (trees without maintenance, urban construction without adequate afforestation, etc.)	.	.	Increased Pollution of Streams/Rivers	Increased Accumulation of Garbage in the Streets	.	.	Increase in Traffic Congestion	.	.	.	.	.	.	.	Urban Fires	.	Yes	Short-term course on Smart City or Decarbonized City	.	.	Lato Sensu Specialization on Smart City or Decarbonized City	.	.	.	High School
1122	None	None	None	None	None	0	0	0	0	Yes	.	.	.	Education	.	.	.	.	.	Environment (Arborização urbana, água, energia, coleta de lixo, etc)	.	.	.	Insufficient Urban Afforestation (trees without maintenance, urban construction without adequate afforestation, etc.)	Increased Air Pollution (Including odor, and stench)	.	Increased Pollution of Streams/Rivers	.	.	Increase in Heat	.	.	Destruction of Green Areas	.	.	.	.	.	.	.	Yes	.	.	.	.	Master Course on Smart City or Decarbonized City	.	.	Superior
1121	Low	Low	Low	Average	Average	2	.	.	1	Yes	.	.	.	.	.	.	.	.	House	.	.	.	.	.	Increased Air Pollution (Including odor, and stench)	Increased Noise Pollution	Increased Pollution of Streams/Rivers	.	.	.	.	.	Destruction of Green Areas	.	.	.	.	.	Urban Fires	.	No	.	the Basic course on Disruptive Technologies (AI, IoT, Blockchain, etc)	.	.	.	.	.	High School
1120	None	None	None	.	None	0	0	0	0	Yes	.	Social Assistance	Culture	Education	Sport	Finance	Governance (transparência e combate à corrupção)	Mobility	House	Environment (Arborização urbana, água, energia, coleta de lixo, etc)	Health	Construction	.	.	.	.	Increased Pollution of Streams/Rivers	Increased Accumulation of Garbage in the Streets	.	.	.	Increase in Visual Pollution	.	.	Waste of Food	.	.	.	Urban Fires	.	Yes	.	the Basic course on Disruptive Technologies (AI, IoT, Blockchain, etc)	.	.	.	.	.	High School
1119	None	None	Low	Average	Low	0	0	0	0	Maybe	.	.	.	.	.	.	.	.	.	Environment (Arborização urbana, água, energia, coleta de lixo, etc)	.	.	.	.	.	.	Increased Pollution of Streams/Rivers	Increased Accumulation of Garbage in the Streets	.	Increase in Heat	.	.	Destruction of Green Areas	.	.	.	Invasion of Public Space	.	.	.	Maybe	.	.	.	.	Master Course on Smart City or Decarbonized City	.	.	Superior
1118	None	None	None	None	None	0	0	0	0	Yes	.	.	.	Education	.	.	.	.	.	.	.	.	.	Insufficient Urban Afforestation (trees without maintenance, urban construction without adequate afforestation, etc.)	Increased Air Pollution (Including odor, and stench)	Increased Noise Pollution	Increased Pollution of Streams/Rivers	Increased Accumulation of Garbage in the Streets	.	.	.	.	.	.	.	.	.	.	.	.	Yes	Short-term course on Smart City or Decarbonized City	.	.	.	.	Doctor Course on Smart City or Decarbonized City	.	Superior
1117	High	Low	Low	High	None	0	0	0	0	Yes	.	.	.	.	.	.	.	.	.	Environment (Arborização urbana, água, energia, coleta de lixo, etc)	.	.	.	.	.	.	.	Increased Accumulation of Garbage in the Streets	Flooding	.	Increase in Traffic Congestion	.	.	.	Waste of Food	.	Invasion of Public Space	.	.	.	No	Short-term course on Smart City or Decarbonized City	the Basic course on Disruptive Technologies (AI, IoT, Blockchain, etc)	.	Lato Sensu Specialization on Smart City or Decarbonized City	Master Course on Smart City or Decarbonized City	.	.	Specialization Lato Sensu
1116	None	None	.	.	.	0	0	0	0	Maybe	.	Social Assistance	.	.	.	.	.	.	.	.	.	.	.	Insufficient Urban Afforestation (trees without maintenance, urban construction without adequate afforestation, etc.)	.	.	.	.	.	.	Increase in Traffic Congestion	Increase in Visual Pollution	.	.	.	.	Invasion of Public Space	.	Urban Fires	.	Maybe	Short-term course on Smart City or Decarbonized City	.	.	.	.	.	.	High School
1115	Low	Low	Low	Low	Low	0	0	0	0	Maybe	.	.	Culture	.	.	.	.	.	.	.	.	.	.	Insufficient Urban Afforestation (trees without maintenance, urban construction without adequate afforestation, etc.)	Increased Air Pollution (Including odor, and stench)	.	Increased Pollution of Streams/Rivers	Increased Accumulation of Garbage in the Streets	Flooding	.	.	.	.	.	.	.	.	.	.	.	Maybe	Short-term course on Smart City or Decarbonized City	.	.	.	.	.	.	High School
1114	None	Low	Low	Low	None	0	0	0	0	Maybe	.	Social Assistance	.	Education	Sport	.	Governance (transparência e combate à corrupção)	Mobility	.	.	.	.	.	Insufficient Urban Afforestation (trees without maintenance, urban construction without adequate afforestation, etc.)	.	.	.	Increased Accumulation of Garbage in the Streets	Flooding	.	.	.	Destruction of Green Areas	Waste of Water	.	.	.	.	.	.	Maybe	Short-term course on Smart City or Decarbonized City	.	.	Lato Sensu Specialization on Smart City or Decarbonized City	.	.	.	Superior
1113	Average	High	High	High	Average	0	0	0	0	Yes	.	Social Assistance	Culture	Education	.	.	Governance (transparência e combate à corrupção)	Mobility	.	Environment (Arborização urbana, água, energia, coleta de lixo, etc)	Health	.	.	.	.	.	Increased Pollution of Streams/Rivers	.	.	.	.	Increase in Visual Pollution	Destruction of Green Areas	Waste of Water	.	.	.	.	Urban Fires	.	Yes	.	.	.	.	Master Course on Smart City or Decarbonized City	.	.	Specialization Lato Sensu
1112	Low	None	Low	Low	None	0	0	0	0	Maybe	.	.	.	.	.	.	.	Mobility	.	.	.	.	.	Insufficient Urban Afforestation (trees without maintenance, urban construction without adequate afforestation, etc.)	.	.	Increased Pollution of Streams/Rivers	.	.	.	Increase in Traffic Congestion	.	Destruction of Green Areas	.	.	.	Invasion of Public Space	.	.	.	Yes	.	the Basic course on Disruptive Technologies (AI, IoT, Blockchain, etc)	Advanced course on Disruptive Technologies (AI, IoT, Blockchain, etc)	.	.	.	.	Superior
1111	None	None	None	Low	None	0	0	0	0	Yes	.	.	Culture	.	.	.	.	.	.	.	.	.	.	.	.	.	Increased Pollution of Streams/Rivers	Increased Accumulation of Garbage in the Streets	.	Increase in Heat	.	.	.	.	Waste of Food	.	.	.	Urban Fires	.	Yes	.	the Basic course on Disruptive Technologies (AI, IoT, Blockchain, etc)	Advanced course on Disruptive Technologies (AI, IoT, Blockchain, etc)	.	.	Doctor Course on Smart City or Decarbonized City	.	High School
1110	None	None	None	None	None	0	0	0	0	Yes	.	.	.	Education	.	.	Governance (transparência e combate à corrupção)	.	.	.	.	.	.	Insufficient Urban Afforestation (trees without maintenance, urban construction without adequate afforestation, etc.)	.	.	.	.	.	.	.	.	Destruction of Green Areas	.	Waste of Food	.	.	Gas Emitting Vehicles	Urban Fires	.	Maybe	.	.	.	Lato Sensu Specialization on Smart City or Decarbonized City	.	.	.	Superior
1109	Low	None	Low	Low	None	0	0	0	0	Yes	.	.	.	Education	.	.	.	.	House	Environment (Arborização urbana, água, energia, coleta de lixo, etc)	.	.	.	Insufficient Urban Afforestation (trees without maintenance, urban construction without adequate afforestation, etc.)	Increased Air Pollution (Including odor, and stench)	.	Increased Pollution of Streams/Rivers	.	.	.	Increase in Traffic Congestion	.	.	.	.	.	Invasion of Public Space	.	.	.	Yes	.	.	.	Lato Sensu Specialization on Smart City or Decarbonized City	Master Course on Smart City or Decarbonized City	.	.	Superior
1108	None	None	Low	.	.	0	0	0	0	Maybe	.	Social Assistance	.	Education	.	Finance	Governance (transparência e combate à corrupção)	Mobility	House	Environment (Arborização urbana, água, energia, coleta de lixo, etc)	Health	Construction	.	Insufficient Urban Afforestation (trees without maintenance, urban construction without adequate afforestation, etc.)	.	.	Increased Pollution of Streams/Rivers	.	.	.	Increase in Traffic Congestion	.	.	.	Waste of Food	.	.	.	Urban Fires	.	Maybe	Short-term course on Smart City or Decarbonized City	the Basic course on Disruptive Technologies (AI, IoT, Blockchain, etc)	.	.	Master Course on Smart City or Decarbonized City	.	.	Superior
1107	None	Low	Low	Low	Low	0	0	0	0	Yes	.	Social Assistance	.	.	.	.	.	.	House	.	.	.	.	Insufficient Urban Afforestation (trees without maintenance, urban construction without adequate afforestation, etc.)	.	.	Increased Pollution of Streams/Rivers	Increased Accumulation of Garbage in the Streets	.	.	.	.	Destruction of Green Areas	.	.	.	Invasion of Public Space	.	.	.	Yes	Short-term course on Smart City or Decarbonized City	.	.	.	.	.	.	High School
1106	None	None	None	None	None	0	0	0	0	Yes	.	.	.	Education	Sport	.	Governance (transparência e combate à corrupção)	Mobility	House	.	.	.	.	.	.	.	Increased Pollution of Streams/Rivers	.	.	Increase in Heat	Increase in Traffic Congestion	.	.	.	.	.	Invasion of Public Space	.	Urban Fires	.	Yes	.	the Basic course on Disruptive Technologies (AI, IoT, Blockchain, etc)	.	.	Master Course on Smart City or Decarbonized City	Doctor Course on Smart City or Decarbonized City	.	Superior
1105	.	None	.	.	.	0	0	0	0	No	.	.	.	Education	.	.	.	.	.	.	.	.	.	.	.	.	.	.	Flooding	.	.	.	.	Waste of Water	Waste of Food	.	Invasion of Public Space	.	Urban Fires	.	Maybe	Short-term course on Smart City or Decarbonized City	.	.	Lato Sensu Specialization on Smart City or Decarbonized City	Master Course on Smart City or Decarbonized City	.	.	High School
1104	.	.	Average	.	.	0	0	0	0	Yes	.	Social Assistance	.	.	.	.	.	.	House	.	Health	.	.	.	Increased Air Pollution (Including odor, and stench)	Increased Noise Pollution	Increased Pollution of Streams/Rivers	Increased Accumulation of Garbage in the Streets	Flooding	.	.	.	.	.	.	.	.	.	.	.	Yes	Short-term course on Smart City or Decarbonized City	.	.	.	.	.	.	Superior
1103	Low	Low	Low	Low	Low	0	0	0	0	Yes	.	.	.	Education	.	.	.	.	.	.	.	.	.	Insufficient Urban Afforestation (trees without maintenance, urban construction without adequate afforestation, etc.)	.	Increased Noise Pollution	Increased Pollution of Streams/Rivers	Increased Accumulation of Garbage in the Streets	Flooding	.	.	.	.	.	.	.	.	.	.	.	Maybe	.	.	.	Lato Sensu Specialization on Smart City or Decarbonized City	Master Course on Smart City or Decarbonized City	Doctor Course on Smart City or Decarbonized City	.	Master
1102	None	Average	Average	High	Average	0	0	0	0	Yes	.	.	.	Education	Sport	.	Governance (transparência e combate à corrupção)	Mobility	House	Environment (Arborização urbana, água, energia, coleta de lixo, etc)	Health	Construction	.	.	Increased Air Pollution (Including odor, and stench)	Increased Noise Pollution	Increased Pollution of Streams/Rivers	Increased Accumulation of Garbage in the Streets	.	.	.	.	.	Waste of Water	.	.	.	.	.	.	Yes	Short-term course on Smart City or Decarbonized City	.	.	Lato Sensu Specialization on Smart City or Decarbonized City	.	.	.	Superior
1101	None	None	None	Low	None	0	0	0	0	Yes	.	.	.	.	.	.	.	.	.	Environment (Arborização urbana, água, energia, coleta de lixo, etc)	.	.	.	Insufficient Urban Afforestation (trees without maintenance, urban construction without adequate afforestation, etc.)	.	.	Increased Pollution of Streams/Rivers	.	.	Increase in Heat	.	.	Destruction of Green Areas	Waste of Water	.	.	.	.	.	.	Yes	Short-term course on Smart City or Decarbonized City	the Basic course on Disruptive Technologies (AI, IoT, Blockchain, etc)	.	.	.	.	.	Superior
1100	None	None	None	None	None	0	0	0	0	Yes	.	Social Assistance	.	.	.	.	.	.	.	.	.	.	.	Insufficient Urban Afforestation (trees without maintenance, urban construction without adequate afforestation, etc.)	.	.	Increased Pollution of Streams/Rivers	Increased Accumulation of Garbage in the Streets	Flooding	Increase in Heat	.	.	.	.	.	.	.	.	.	.	Maybe	.	.	.	.	Master Course on Smart City or Decarbonized City	.	.	Specialization Lato Sensu
1099	Low	Average	Low	Average	Average	0	0	0	0	Yes	.	.	.	.	.	.	Governance (transparência e combate à corrupção)	.	.	.	.	.	.	.	Increased Air Pollution (Including odor, and stench)	Increased Noise Pollution	Increased Pollution of Streams/Rivers	Increased Accumulation of Garbage in the Streets	.	.	.	.	.	.	.	.	Invasion of Public Space	.	.	.	Yes	Short-term course on Smart City or Decarbonized City	.	.	.	.	.	.	Specialization Lato Sensu
1098	None	None	Low	.	.	0	0	1	1	Maybe	.	.	.	.	.	.	.	.	.	.	Health	.	.	Insufficient Urban Afforestation (trees without maintenance, urban construction without adequate afforestation, etc.)	.	.	Increased Pollution of Streams/Rivers	Increased Accumulation of Garbage in the Streets	Flooding	.	.	.	.	Waste of Water	.	.	.	.	.	.	Maybe	Short-term course on Smart City or Decarbonized City	.	.	.	.	.	.	Superior
1097	None	None	None	Low	None	0	0	0	0	Yes	.	.	.	Education	.	.	.	Mobility	.	Environment (Arborização urbana, água, energia, coleta de lixo, etc)	.	.	.	.	Increased Air Pollution (Including odor, and stench)	.	Increased Pollution of Streams/Rivers	Increased Accumulation of Garbage in the Streets	Flooding	.	Increase in Traffic Congestion	.	.	.	.	.	.	.	.	.	Yes	Short-term course on Smart City or Decarbonized City	the Basic course on Disruptive Technologies (AI, IoT, Blockchain, etc)	.	Lato Sensu Specialization on Smart City or Decarbonized City	.	.	.	High School
1096	Average	Low	Low	None	None	0	0	0	0	Yes	.	Social Assistance	Culture	Education	Sport	.	.	.	.	Environment (Arborização urbana, água, energia, coleta de lixo, etc)	Health	.	.	Insufficient Urban Afforestation (trees without maintenance, urban construction without adequate afforestation, etc.)	.	Increased Noise Pollution	.	Increased Accumulation of Garbage in the Streets	.	Increase in Heat	.	.	.	Waste of Water	.	.	.	.	.	.	Yes	Short-term course on Smart City or Decarbonized City	.	Advanced course on Disruptive Technologies (AI, IoT, Blockchain, etc)	.	.	.	.	Superior
1095	None	None	None	Low	None	0	0	.	.	No	.	.	.	.	.	.	.	.	.	Environment (Arborização urbana, água, energia, coleta de lixo, etc)	.	.	.	Insufficient Urban Afforestation (trees without maintenance, urban construction without adequate afforestation, etc.)	.	.	Increased Pollution of Streams/Rivers	.	Flooding	.	Increase in Traffic Congestion	.	.	.	.	.	Invasion of Public Space	.	.	.	Yes	.	.	.	Lato Sensu Specialization on Smart City or Decarbonized City	Master Course on Smart City or Decarbonized City	Doctor Course on Smart City or Decarbonized City	.	Specialization Lato Sensu
1094	Average	Average	Average	Average	Average	0	0	0	0	Maybe	.	.	.	.	.	.	Governance (transparência e combate à corrupção)	.	.	Environment (Arborização urbana, água, energia, coleta de lixo, etc)	.	Construction	.	.	Increased Air Pollution (Including odor, and stench)	.	Increased Pollution of Streams/Rivers	Increased Accumulation of Garbage in the Streets	.	.	.	Increase in Visual Pollution	.	Waste of Water	.	.	.	.	.	.	Maybe	Short-term course on Smart City or Decarbonized City	the Basic course on Disruptive Technologies (AI, IoT, Blockchain, etc)	Advanced course on Disruptive Technologies (AI, IoT, Blockchain, etc)	.	.	.	.	High School
1093	None	None	None	Low	None	0	0	0	0	Maybe	.	.	.	.	.	.	.	.	.	.	Health	.	.	.	.	Increased Noise Pollution	Increased Pollution of Streams/Rivers	.	Flooding	.	.	.	Destruction of Green Areas	.	Waste of Food	.	.	.	.	.	Maybe	Short-term course on Smart City or Decarbonized City	.	.	.	.	.	.	Specialization Lato Sensu
1092	None	None	Low	Low	Low	0	0	0	0	Yes	.	.	.	Education	.	.	.	Mobility	House	Environment (Arborização urbana, água, energia, coleta de lixo, etc)	.	.	.	Insufficient Urban Afforestation (trees without maintenance, urban construction without adequate afforestation, etc.)	.	.	Increased Pollution of Streams/Rivers	.	.	.	Increase in Traffic Congestion	.	Destruction of Green Areas	.	.	.	Invasion of Public Space	.	.	.	Yes	Short-term course on Smart City or Decarbonized City	the Basic course on Disruptive Technologies (AI, IoT, Blockchain, etc)	.	.	.	.	.	High School
1091	.	.	.	.	.	0	0	0	0	Yes	.	.	.	Education	.	.	.	.	.	.	.	.	.	Insufficient Urban Afforestation (trees without maintenance, urban construction without adequate afforestation, etc.)	.	.	Increased Pollution of Streams/Rivers	Increased Accumulation of Garbage in the Streets	.	.	.	.	.	Waste of Water	.	.	.	.	Urban Fires	.	Yes	Short-term course on Smart City or Decarbonized City	.	.	.	.	.	.	High School
1090	Low	Low	Low	Average	Average	0	0	0	0	Yes	.	Social Assistance	.	.	.	.	.	.	.	.	.	.	.	.	.	Increased Noise Pollution	Increased Pollution of Streams/Rivers	Increased Accumulation of Garbage in the Streets	.	Increase in Heat	Increase in Traffic Congestion	.	.	.	.	.	.	.	.	.	Yes	.	.	.	.	Master Course on Smart City or Decarbonized City	.	.	Specialization Lato Sensu
1089	Low	Low	Low	Low	Low	0	0	0	0	Yes	.	.	.	.	.	.	.	.	.	.	Health	.	.	.	.	.	.	.	.	.	.	.	Destruction of Green Areas	Waste of Water	Waste of Food	Waste of Energy	Invasion of Public Space	.	.	.	Yes	.	.	.	.	Master Course on Smart City or Decarbonized City	.	.	Superior
1088	Average	Low	Average	Average	Average	0	0	0	0	Yes	.	.	.	.	.	.	.	Mobility	.	.	.	.	.	.	.	Increased Noise Pollution	Increased Pollution of Streams/Rivers	Increased Accumulation of Garbage in the Streets	Flooding	.	Increase in Traffic Congestion	.	.	.	.	.	.	.	.	.	Yes	.	.	Advanced course on Disruptive Technologies (AI, IoT, Blockchain, etc)	.	.	.	.	Superior
1087	None	Low	None	Low	None	0	0	0	0	Yes	.	.	.	.	.	.	.	.	.	Environment (Arborização urbana, água, energia, coleta de lixo, etc)	.	.	.	.	.	.	Increased Pollution of Streams/Rivers	.	.	Increase in Heat	.	.	.	Waste of Water	.	.	.	Gas Emitting Vehicles	Urban Fires	.	Yes	Short-term course on Smart City or Decarbonized City	.	.	.	Master Course on Smart City or Decarbonized City	.	.	Superior
1086	None	None	None	None	None	0	0	0	0	Yes	Nonea	.	.	.	.	.	.	.	.	Environment (Arborização urbana, água, energia, coleta de lixo, etc)	.	.	.	Insufficient Urban Afforestation (trees without maintenance, urban construction without adequate afforestation, etc.)	Increased Air Pollution (Including odor, and stench)	.	.	Increased Accumulation of Garbage in the Streets	.	.	.	.	.	.	.	.	Invasion of Public Space	.	Urban Fires	.	Yes	.	the Basic course on Disruptive Technologies (AI, IoT, Blockchain, etc)	.	.	.	.	.	Superior
1085	Low	Low	Low	Low	Low	0	0	0	0	Yes	.	.	.	Education	.	.	.	.	.	Environment (Arborização urbana, água, energia, coleta de lixo, etc)	.	.	.	Insufficient Urban Afforestation (trees without maintenance, urban construction without adequate afforestation, etc.)	Increased Air Pollution (Including odor, and stench)	.	Increased Pollution of Streams/Rivers	Increased Accumulation of Garbage in the Streets	Flooding	.	.	.	.	.	.	.	.	.	.	.	Yes	.	.	.	.	.	Doctor Course on Smart City or Decarbonized City	.	Master
1084	None	None	.	None	None	0	0	0	.	Maybe	.	Social Assistance	.	.	.	.	.	.	.	.	.	.	.	Insufficient Urban Afforestation (trees without maintenance, urban construction without adequate afforestation, etc.)	Increased Air Pollution (Including odor, and stench)	Increased Noise Pollution	Increased Pollution of Streams/Rivers	Increased Accumulation of Garbage in the Streets	.	.	.	.	.	.	.	.	.	.	.	.	Maybe	Short-term course on Smart City or Decarbonized City	.	.	.	.	.	.	High School
1083	None	None	None	None	None	0	0	0	0	Yes	.	.	Culture	Education	.	.	.	.	.	Environment (Arborização urbana, água, energia, coleta de lixo, etc)	.	.	Others	Insufficient Urban Afforestation (trees without maintenance, urban construction without adequate afforestation, etc.)	.	.	.	Increased Accumulation of Garbage in the Streets	.	.	Increase in Traffic Congestion	.	.	.	.	.	Invasion of Public Space	.	.	Others	Maybe	Short-term course on Smart City or Decarbonized City	.	.	Lato Sensu Specialization on Smart City or Decarbonized City	Master Course on Smart City or Decarbonized City	Doctor Course on Smart City or Decarbonized City	.	Specialization Lato Sensu
1082	None	Low	None	Average	Low	0	0	0	0	Yes	.	.	.	.	.	.	.	.	.	.	.	Construction	.	.	Increased Air Pollution (Including odor, and stench)	.	Increased Pollution of Streams/Rivers	Increased Accumulation of Garbage in the Streets	.	Increase in Heat	.	.	.	Waste of Water	.	.	.	.	.	.	Yes	Short-term course on Smart City or Decarbonized City	.	.	.	.	.	.	High School
1081	None	None	Average	Average	Average	0	0	0	0	Yes	.	.	.	.	.	.	.	.	House	Environment (Arborização urbana, água, energia, coleta de lixo, etc)	Health	.	.	Insufficient Urban Afforestation (trees without maintenance, urban construction without adequate afforestation, etc.)	.	.	Increased Pollution of Streams/Rivers	.	.	.	.	.	Destruction of Green Areas	Waste of Water	.	.	.	.	Urban Fires	.	Yes	Short-term course on Smart City or Decarbonized City	.	.	.	.	.	.	Superior
1080	Low	None	Average	Low	None	0	0	0	0	Yes	.	Social Assistance	.	.	.	.	.	.	.	Environment (Arborização urbana, água, energia, coleta de lixo, etc)	.	.	.	.	.	.	Increased Pollution of Streams/Rivers	.	.	.	Increase in Traffic Congestion	.	Destruction of Green Areas	Waste of Water	Waste of Food	.	.	.	.	.	Yes	Short-term course on Smart City or Decarbonized City	the Basic course on Disruptive Technologies (AI, IoT, Blockchain, etc)	.	.	.	.	.	Superior
1079	None	None	None	None	None	0	0	0	0	Yes	.	.	.	.	.	.	.	.	.	.	Health	.	.	Insufficient Urban Afforestation (trees without maintenance, urban construction without adequate afforestation, etc.)	.	Increased Noise Pollution	Increased Pollution of Streams/Rivers	Increased Accumulation of Garbage in the Streets	.	.	Increase in Traffic Congestion	.	.	.	.	.	.	.	.	.	Yes	.	.	.	.	Master Course on Smart City or Decarbonized City	Doctor Course on Smart City or Decarbonized City	.	Master
1078	None	None	Low	Low	None	0	0	0	0	Yes	.	.	.	Education	.	.	.	.	.	.	.	.	.	.	Increased Air Pollution (Including odor, and stench)	.	Increased Pollution of Streams/Rivers	Increased Accumulation of Garbage in the Streets	.	Increase in Heat	.	.	.	Waste of Water	.	.	.	.	.	.	Yes	Short-term course on Smart City or Decarbonized City	.	.	.	.	.	.	Superior
1077	Average	Average	Low	Average	Low	0	0	0	0	Yes	.	.	.	.	.	Finance	Governance (transparência e combate à corrupção)	.	.	Environment (Arborização urbana, água, energia, coleta de lixo, etc)	.	.	.	Insufficient Urban Afforestation (trees without maintenance, urban construction without adequate afforestation, etc.)	Increased Air Pollution (Including odor, and stench)	.	Increased Pollution of Streams/Rivers	Increased Accumulation of Garbage in the Streets	.	.	.	.	.	Waste of Water	.	.	.	.	.	.	Yes	Short-term course on Smart City or Decarbonized City	the Basic course on Disruptive Technologies (AI, IoT, Blockchain, etc)	Advanced course on Disruptive Technologies (AI, IoT, Blockchain, etc)	Lato Sensu Specialization on Smart City or Decarbonized City	Master Course on Smart City or Decarbonized City	.	.	High School
1076	None	None	Average	None	None	0	0	0	0	Yes	.	Social Assistance	Culture	Education	.	.	.	.	.	Environment (Arborização urbana, água, energia, coleta de lixo, etc)	.	.	.	Insufficient Urban Afforestation (trees without maintenance, urban construction without adequate afforestation, etc.)	Increased Air Pollution (Including odor, and stench)	Increased Noise Pollution	Increased Pollution of Streams/Rivers	.	Flooding	.	.	.	.	.	.	.	.	.	.	.	Yes	.	.	.	Lato Sensu Specialization on Smart City or Decarbonized City	.	.	.	Superior
1075	None	None	None	None	None	0	0	0	0	Yes	.	Social Assistance	Culture	Education	.	.	.	.	.	.	.	.	.	.	.	Increased Noise Pollution	Increased Pollution of Streams/Rivers	Increased Accumulation of Garbage in the Streets	Flooding	.	.	.	.	Waste of Water	.	.	.	.	.	.	Maybe	Short-term course on Smart City or Decarbonized City	the Basic course on Disruptive Technologies (AI, IoT, Blockchain, etc)	Advanced course on Disruptive Technologies (AI, IoT, Blockchain, etc)	.	.	.	.	High School
1074	Average	Average	Average	Average	Average	0	0	0	0	Yes	.	Social Assistance	Culture	Education	.	.	Governance (transparência e combate à corrupção)	Mobility	House	Environment (Arborização urbana, água, energia, coleta de lixo, etc)	Health	.	.	Insufficient Urban Afforestation (trees without maintenance, urban construction without adequate afforestation, etc.)	Increased Air Pollution (Including odor, and stench)	.	Increased Pollution of Streams/Rivers	Increased Accumulation of Garbage in the Streets	Flooding	.	.	.	.	.	.	.	.	.	.	.	Yes	Short-term course on Smart City or Decarbonized City	the Basic course on Disruptive Technologies (AI, IoT, Blockchain, etc)	Advanced course on Disruptive Technologies (AI, IoT, Blockchain, etc)	Lato Sensu Specialization on Smart City or Decarbonized City	Master Course on Smart City or Decarbonized City	Doctor Course on Smart City or Decarbonized City	.	Specialization Lato Sensu
1073	Low	Low	Low	Low	Low	0	0	0	0	Yes	.	.	.	.	Sport	.	.	Mobility	.	Environment (Arborização urbana, água, energia, coleta de lixo, etc)	.	.	.	Insufficient Urban Afforestation (trees without maintenance, urban construction without adequate afforestation, etc.)	.	.	Increased Pollution of Streams/Rivers	Increased Accumulation of Garbage in the Streets	.	.	.	.	Destruction of Green Areas	.	Waste of Food	.	.	.	.	.	Maybe	.	.	.	Lato Sensu Specialization on Smart City or Decarbonized City	Master Course on Smart City or Decarbonized City	Doctor Course on Smart City or Decarbonized City	.	High School
1072	Low	Low	Average	None	None	0	0	0	0	Yes	.	.	.	.	.	.	.	.	.	Environment (Arborização urbana, água, energia, coleta de lixo, etc)	.	.	.	Insufficient Urban Afforestation (trees without maintenance, urban construction without adequate afforestation, etc.)	.	.	Increased Pollution of Streams/Rivers	Increased Accumulation of Garbage in the Streets	.	.	.	.	Destruction of Green Areas	Waste of Water	.	.	.	.	.	.	Yes	Short-term course on Smart City or Decarbonized City	.	.	.	.	.	.	High School
1071	None	None	None	Average	None	0	0	0	0	Maybe	.	.	.	.	Sport	.	.	.	.	.	.	.	.	Insufficient Urban Afforestation (trees without maintenance, urban construction without adequate afforestation, etc.)	.	Increased Noise Pollution	Increased Pollution of Streams/Rivers	.	Flooding	.	.	Increase in Visual Pollution	.	.	.	.	.	.	.	.	Yes	.	.	.	.	Master Course on Smart City or Decarbonized City	Doctor Course on Smart City or Decarbonized City	.	Specialization Lato Sensu
1070	None	Low	Low	None	None	0	0	0	0	Yes	.	.	.	Education	.	.	.	.	.	.	.	.	.	.	.	.	Increased Pollution of Streams/Rivers	Increased Accumulation of Garbage in the Streets	Flooding	Increase in Heat	.	.	.	.	.	.	.	.	Urban Fires	.	Yes	.	.	.	Lato Sensu Specialization on Smart City or Decarbonized City	.	.	.	Superior
1069	Average	Average	Average	Average	Average	0	0	0	0	Yes	.	.	.	Education	.	.	.	.	.	Environment (Arborização urbana, água, energia, coleta de lixo, etc)	.	.	.	Insufficient Urban Afforestation (trees without maintenance, urban construction without adequate afforestation, etc.)	Increased Air Pollution (Including odor, and stench)	Increased Noise Pollution	Increased Pollution of Streams/Rivers	Increased Accumulation of Garbage in the Streets	.	.	.	.	.	.	.	.	.	.	.	.	Yes	.	.	.	.	.	Doctor Course on Smart City or Decarbonized City	.	Master
1068	None	None	None	None	None	0	0	0	0	Yes	.	.	.	Education	.	.	.	.	.	.	.	.	.	Insufficient Urban Afforestation (trees without maintenance, urban construction without adequate afforestation, etc.)	Increased Air Pollution (Including odor, and stench)	.	Increased Pollution of Streams/Rivers	Increased Accumulation of Garbage in the Streets	.	.	.	.	Destruction of Green Areas	.	.	.	.	.	.	.	Yes	.	.	.	.	Master Course on Smart City or Decarbonized City	.	.	Specialization Lato Sensu
1067	Low	None	Average	Average	Average	0	0	0	0	No	.	.	.	Education	Sport	.	.	.	.	.	.	.	.	Insufficient Urban Afforestation (trees without maintenance, urban construction without adequate afforestation, etc.)	Increased Air Pollution (Including odor, and stench)	.	Increased Pollution of Streams/Rivers	.	Flooding	.	Increase in Traffic Congestion	.	.	.	.	.	.	.	.	.	Yes	.	.	.	Lato Sensu Specialization on Smart City or Decarbonized City	.	.	.	Specialization Lato Sensu
1066	Low	Low	Low	High	Average	0	0	0	0	Yes	.	Social Assistance	Culture	Education	Sport	Finance	Governance (transparência e combate à corrupção)	Mobility	House	Environment (Arborização urbana, água, energia, coleta de lixo, etc)	Health	Construction	.	Insufficient Urban Afforestation (trees without maintenance, urban construction without adequate afforestation, etc.)	Increased Air Pollution (Including odor, and stench)	.	Increased Pollution of Streams/Rivers	Increased Accumulation of Garbage in the Streets	.	Increase in Heat	.	.	.	.	.	.	.	.	.	.	Yes	Short-term course on Smart City or Decarbonized City	.	.	Lato Sensu Specialization on Smart City or Decarbonized City	Master Course on Smart City or Decarbonized City	.	.	Superior
1065	None	None	Low	Low	Low	0	0	.	.	Yes	.	.	.	Education	.	.	.	.	.	.	.	.	.	.	.	Increased Noise Pollution	Increased Pollution of Streams/Rivers	.	.	.	.	.	Destruction of Green Areas	.	Waste of Food	.	.	Gas Emitting Vehicles	.	.	Yes	Short-term course on Smart City or Decarbonized City	.	.	.	.	.	.	Specialization Lato Sensu
1064	Average	Average	High	High	High	0	0	0	0	Yes	.	Social Assistance	.	.	.	.	.	.	.	.	.	.	.	.	.	Increased Noise Pollution	.	.	Flooding	.	.	.	.	Waste of Water	Waste of Food	Waste of Energy	.	.	.	.	Yes	.	.	Advanced course on Disruptive Technologies (AI, IoT, Blockchain, etc)	.	.	.	.	High School
1063	None	None	None	None	None	0	0	0	0	Yes	.	.	.	.	.	.	.	.	.	Environment (Arborização urbana, água, energia, coleta de lixo, etc)	.	.	.	Insufficient Urban Afforestation (trees without maintenance, urban construction without adequate afforestation, etc.)	.	.	Increased Pollution of Streams/Rivers	Increased Accumulation of Garbage in the Streets	.	Increase in Heat	.	.	Destruction of Green Areas	.	.	.	.	.	.	.	Yes	.	.	.	Lato Sensu Specialization on Smart City or Decarbonized City	.	.	.	Superior
1062	Low	Low	Low	Low	Low	0	0	0	0	Yes	.	.	.	Education	.	.	.	.	.	.	.	.	.	Insufficient Urban Afforestation (trees without maintenance, urban construction without adequate afforestation, etc.)	.	.	Increased Pollution of Streams/Rivers	Increased Accumulation of Garbage in the Streets	.	.	.	.	Destruction of Green Areas	.	.	.	Invasion of Public Space	.	.	.	Yes	.	.	.	.	Master Course on Smart City or Decarbonized City	.	.	Specialization Lato Sensu
1061	Average	.	None	None	None	0	.	.	.	Yes	.	.	.	.	.	.	Governance (transparência e combate à corrupção)	.	.	.	.	.	.	.	.	.	.	Increased Accumulation of Garbage in the Streets	Flooding	.	Increase in Traffic Congestion	.	Destruction of Green Areas	Waste of Water	.	.	.	.	.	.	Yes	.	the Basic course on Disruptive Technologies (AI, IoT, Blockchain, etc)	.	.	.	.	.	Ensino Fundamental
1060	None	None	None	.	.	0	0	0	0	Maybe	Nonea	.	.	.	.	.	.	.	.	.	.	.	.	Insufficient Urban Afforestation (trees without maintenance, urban construction without adequate afforestation, etc.)	.	Increased Noise Pollution	.	.	.	Increase in Heat	Increase in Traffic Congestion	.	Destruction of Green Areas	.	.	.	.	.	.	.	Maybe	.	the Basic course on Disruptive Technologies (AI, IoT, Blockchain, etc)	.	.	.	.	.	Superior
1059	Average	Average	Average	Average	Average	0	0	0	0	Yes	.	.	.	Education	.	.	Governance (transparência e combate à corrupção)	.	.	Environment (Arborização urbana, água, energia, coleta de lixo, etc)	.	.	.	Insufficient Urban Afforestation (trees without maintenance, urban construction without adequate afforestation, etc.)	.	.	Increased Pollution of Streams/Rivers	Increased Accumulation of Garbage in the Streets	Flooding	.	Increase in Traffic Congestion	.	.	.	.	.	.	.	.	.	Yes	.	.	.	.	Master Course on Smart City or Decarbonized City	.	.	Specialization Lato Sensu
1058	None	Low	Low	Average	Low	0	0	0	0	Yes	.	.	.	.	.	.	.	Mobility	.	.	.	.	.	Insufficient Urban Afforestation (trees without maintenance, urban construction without adequate afforestation, etc.)	.	.	Increased Pollution of Streams/Rivers	Increased Accumulation of Garbage in the Streets	Flooding	.	.	.	.	Waste of Water	.	.	.	.	.	.	Yes	Short-term course on Smart City or Decarbonized City	the Basic course on Disruptive Technologies (AI, IoT, Blockchain, etc)	.	.	.	.	.	Superior
1057	None	None	Average	Low	Low	0	0	0	0	Yes	.	.	.	.	.	Finance	.	.	.	.	.	.	.	.	.	.	.	Increased Accumulation of Garbage in the Streets	Flooding	Increase in Heat	Increase in Traffic Congestion	.	.	.	.	.	.	.	Urban Fires	.	Yes	Short-term course on Smart City or Decarbonized City	.	.	.	.	.	.	High School
1056	None	Average	Low	Average	Low	0	0	0	0	Yes	.	.	.	Education	Sport	Finance	.	.	.	.	.	.	.	.	.	.	Increased Pollution of Streams/Rivers	.	Flooding	Increase in Heat	Increase in Traffic Congestion	.	.	Waste of Water	.	.	.	.	.	.	Yes	.	.	Advanced course on Disruptive Technologies (AI, IoT, Blockchain, etc)	.	.	.	.	High School
1055	None	None	None	None	None	0	0	0	0	Yes	.	.	Culture	Education	.	Finance	.	.	.	.	.	.	.	Insufficient Urban Afforestation (trees without maintenance, urban construction without adequate afforestation, etc.)	.	.	.	.	.	.	Increase in Traffic Congestion	.	.	.	.	Waste of Energy	Invasion of Public Space	Gas Emitting Vehicles	.	.	Yes	.	.	.	.	.	Doctor Course on Smart City or Decarbonized City	.	Master
1054	Low	Average	Average	Average	Low	0	0	0	0	Yes	.	.	.	.	.	.	.	Mobility	.	.	.	.	.	.	.	.	.	Increased Accumulation of Garbage in the Streets	.	Increase in Heat	Increase in Traffic Congestion	.	.	.	.	.	Invasion of Public Space	.	Urban Fires	.	Yes	Short-term course on Smart City or Decarbonized City	the Basic course on Disruptive Technologies (AI, IoT, Blockchain, etc)	Advanced course on Disruptive Technologies (AI, IoT, Blockchain, etc)	.	.	.	.	Superior
1053	Low	Low	Low	Low	Average	0	0	0	0	Yes	.	.	.	Education	.	.	Governance (transparência e combate à corrupção)	.	.	Environment (Arborização urbana, água, energia, coleta de lixo, etc)	.	.	.	Insufficient Urban Afforestation (trees without maintenance, urban construction without adequate afforestation, etc.)	.	.	Increased Pollution of Streams/Rivers	.	.	Increase in Heat	.	.	.	.	Waste of Food	Waste of Energy	.	.	.	.	Yes	.	.	.	.	Master Course on Smart City or Decarbonized City	Doctor Course on Smart City or Decarbonized City	.	Superior
1052	Low	Low	Average	Average	Low	0	0	0	0	Maybe	.	.	.	Education	.	.	.	.	.	.	.	.	.	.	.	.	Increased Pollution of Streams/Rivers	Increased Accumulation of Garbage in the Streets	.	Increase in Heat	.	.	.	Waste of Water	Waste of Food	.	.	.	.	.	Maybe	.	.	.	Lato Sensu Specialization on Smart City or Decarbonized City	.	.	.	Master
1051	Average	Average	Average	Average	Average	0	0	0	0	Yes	.	Social Assistance	Culture	Education	Sport	Finance	Governance (transparência e combate à corrupção)	Mobility	House	Environment (Arborização urbana, água, energia, coleta de lixo, etc)	Health	Construction	.	.	.	.	Increased Pollution of Streams/Rivers	Increased Accumulation of Garbage in the Streets	Flooding	Increase in Heat	Increase in Traffic Congestion	.	.	.	.	.	.	.	.	.	Yes	.	.	.	Lato Sensu Specialization on Smart City or Decarbonized City	.	.	.	Superior
1050	None	Low	Low	Low	None	0	0	0	0	Yes	.	.	.	Education	.	.	.	.	.	.	.	.	.	Insufficient Urban Afforestation (trees without maintenance, urban construction without adequate afforestation, etc.)	Increased Air Pollution (Including odor, and stench)	Increased Noise Pollution	Increased Pollution of Streams/Rivers	Increased Accumulation of Garbage in the Streets	.	.	.	.	.	.	.	.	.	.	.	.	Yes	Short-term course on Smart City or Decarbonized City	.	.	.	.	.	.	Specialization Lato Sensu
1049	None	None	Low	None	None	0	0	0	0	No	.	.	Culture	Education	.	.	.	.	.	.	.	.	.	Insufficient Urban Afforestation (trees without maintenance, urban construction without adequate afforestation, etc.)	.	.	Increased Pollution of Streams/Rivers	Increased Accumulation of Garbage in the Streets	.	Increase in Heat	.	.	Destruction of Green Areas	.	.	.	.	.	.	.	Maybe	Short-term course on Smart City or Decarbonized City	the Basic course on Disruptive Technologies (AI, IoT, Blockchain, etc)	.	.	.	.	.	High School
1048	None	None	None	Low	None	0	0	0	0	Yes	.	Social Assistance	Culture	Education	Sport	Finance	Governance (transparência e combate à corrupção)	Mobility	House	Environment (Arborização urbana, água, energia, coleta de lixo, etc)	Health	Construction	.	Insufficient Urban Afforestation (trees without maintenance, urban construction without adequate afforestation, etc.)	Increased Air Pollution (Including odor, and stench)	Increased Noise Pollution	Increased Pollution of Streams/Rivers	Increased Accumulation of Garbage in the Streets	Flooding	Increase in Heat	Increase in Traffic Congestion	Increase in Visual Pollution	Destruction of Green Areas	Waste of Water	Waste of Food	Waste of Energy	Invasion of Public Space	Gas Emitting Vehicles	Urban Fires	.	Yes	Short-term course on Smart City or Decarbonized City	the Basic course on Disruptive Technologies (AI, IoT, Blockchain, etc)	.	.	.	.	.	High School
1047	None	None	None	Low	Low	0	0	0	0	Maybe	.	.	.	.	.	.	.	.	.	.	Health	.	.	Insufficient Urban Afforestation (trees without maintenance, urban construction without adequate afforestation, etc.)	.	.	Increased Pollution of Streams/Rivers	.	.	Increase in Heat	.	.	.	Waste of Water	.	.	.	.	Urban Fires	.	Maybe	Short-term course on Smart City or Decarbonized City	.	.	.	.	.	.	High School
1046	None	None	None	None	None	0	0	0	0	Maybe	.	.	.	Education	.	.	.	.	.	.	.	.	.	.	Increased Air Pollution (Including odor, and stench)	Increased Noise Pollution	.	.	.	Increase in Heat	Increase in Traffic Congestion	.	.	.	.	.	Invasion of Public Space	.	.	.	Maybe	.	the Basic course on Disruptive Technologies (AI, IoT, Blockchain, etc)	.	.	.	.	.	Superior
1045	None	Average	Average	Average	Low	0	0	0	0	Maybe	.	Social Assistance	Culture	Education	Sport	Finance	Governance (transparência e combate à corrupção)	Mobility	.	Environment (Arborização urbana, água, energia, coleta de lixo, etc)	Health	Construction	.	Insufficient Urban Afforestation (trees without maintenance, urban construction without adequate afforestation, etc.)	.	Increased Noise Pollution	Increased Pollution of Streams/Rivers	Increased Accumulation of Garbage in the Streets	.	Increase in Heat	.	.	.	.	.	.	.	.	.	.	Yes	Short-term course on Smart City or Decarbonized City	.	.	Lato Sensu Specialization on Smart City or Decarbonized City	.	.	.	Superior
1044	Low	None	Low	Low	None	0	0	0	1	Maybe	.	.	Culture	Education	Sport	.	.	.	.	.	Health	Construction	.	.	Increased Air Pollution (Including odor, and stench)	.	Increased Pollution of Streams/Rivers	.	Flooding	.	.	.	.	Waste of Water	.	.	.	.	Urban Fires	.	No	Short-term course on Smart City or Decarbonized City	the Basic course on Disruptive Technologies (AI, IoT, Blockchain, etc)	.	.	.	.	.	High School
1043	Low	Low	None	Low	Average	0	0	0	0	Maybe	.	.	.	.	.	Finance	Governance (transparência e combate à corrupção)	.	.	.	.	Construction	.	.	Increased Air Pollution (Including odor, and stench)	Increased Noise Pollution	.	.	.	Increase in Heat	Increase in Traffic Congestion	.	.	.	.	.	.	.	Urban Fires	.	Yes	Short-term course on Smart City or Decarbonized City	.	Advanced course on Disruptive Technologies (AI, IoT, Blockchain, etc)	.	.	.	.	High School
1042	None	None	None	.	None	0	0	0	0	Maybe	.	.	Culture	Education	Sport	.	Governance (transparência e combate à corrupção)	Mobility	.	Environment (Arborização urbana, água, energia, coleta de lixo, etc)	.	.	.	.	Increased Air Pollution (Including odor, and stench)	.	Increased Pollution of Streams/Rivers	Increased Accumulation of Garbage in the Streets	Flooding	Increase in Heat	Increase in Traffic Congestion	.	.	.	.	.	Invasion of Public Space	.	.	.	Yes	Short-term course on Smart City or Decarbonized City	the Basic course on Disruptive Technologies (AI, IoT, Blockchain, etc)	Advanced course on Disruptive Technologies (AI, IoT, Blockchain, etc)	Lato Sensu Specialization on Smart City or Decarbonized City	Master Course on Smart City or Decarbonized City	Doctor Course on Smart City or Decarbonized City	.	Superior
1041	None	Average	Average	High	Average	0	0	0	0	Yes	.	Social Assistance	.	.	.	.	.	.	.	Environment (Arborização urbana, água, energia, coleta de lixo, etc)	.	.	.	.	Increased Air Pollution (Including odor, and stench)	Increased Noise Pollution	Increased Pollution of Streams/Rivers	Increased Accumulation of Garbage in the Streets	Flooding	Increase in Heat	.	Increase in Visual Pollution	Destruction of Green Areas	.	Waste of Food	Waste of Energy	Invasion of Public Space	Gas Emitting Vehicles	Urban Fires	.	Yes	.	.	.	.	Master Course on Smart City or Decarbonized City	.	.	Superior
1040	None	None	None	Low	Low	0	0	0	.	Maybe	.	.	Culture	Education	Sport	.	Governance (transparência e combate à corrupção)	.	.	Environment (Arborização urbana, água, energia, coleta de lixo, etc)	.	.	.	.	Increased Air Pollution (Including odor, and stench)	Increased Noise Pollution	Increased Pollution of Streams/Rivers	Increased Accumulation of Garbage in the Streets	Flooding	Increase in Heat	Increase in Traffic Congestion	.	Destruction of Green Areas	.	.	Waste of Energy	Invasion of Public Space	Gas Emitting Vehicles	Urban Fires	.	Maybe	.	the Basic course on Disruptive Technologies (AI, IoT, Blockchain, etc)	.	.	.	.	.	Superior
1039	None	None	None	Average	None	0	0	0	0	Yes	.	.	Culture	Education	Sport	.	Governance (transparência e combate à corrupção)	Mobility	.	Environment (Arborização urbana, água, energia, coleta de lixo, etc)	Health	.	.	Insufficient Urban Afforestation (trees without maintenance, urban construction without adequate afforestation, etc.)	Increased Air Pollution (Including odor, and stench)	Increased Noise Pollution	Increased Pollution of Streams/Rivers	.	.	.	Increase in Traffic Congestion	.	.	.	.	.	.	.	Urban Fires	.	Maybe	Short-term course on Smart City or Decarbonized City	the Basic course on Disruptive Technologies (AI, IoT, Blockchain, etc)	.	.	.	.	.	Superior
1038	None	None	None	Average	Low	0	0	0	0	Maybe	.	.	.	Education	.	Finance	.	Mobility	.	Environment (Arborização urbana, água, energia, coleta de lixo, etc)	.	Construction	.	Insufficient Urban Afforestation (trees without maintenance, urban construction without adequate afforestation, etc.)	.	Increased Noise Pollution	Increased Pollution of Streams/Rivers	Increased Accumulation of Garbage in the Streets	.	.	Increase in Traffic Congestion	.	.	.	.	.	.	.	.	.	Maybe	.	.	.	.	Master Course on Smart City or Decarbonized City	.	.	Superior
1037	None	None	None	None	None	0	0	0	0	Maybe	.	Social Assistance	Culture	Education	Sport	Finance	Governance (transparência e combate à corrupção)	Mobility	House	Environment (Arborização urbana, água, energia, coleta de lixo, etc)	Health	Construction	.	Insufficient Urban Afforestation (trees without maintenance, urban construction without adequate afforestation, etc.)	Increased Air Pollution (Including odor, and stench)	Increased Noise Pollution	Increased Pollution of Streams/Rivers	.	.	Increase in Heat	Increase in Traffic Congestion	.	.	.	.	.	.	.	.	.	Yes	Short-term course on Smart City or Decarbonized City	the Basic course on Disruptive Technologies (AI, IoT, Blockchain, etc)	Advanced course on Disruptive Technologies (AI, IoT, Blockchain, etc)	Lato Sensu Specialization on Smart City or Decarbonized City	Master Course on Smart City or Decarbonized City	Doctor Course on Smart City or Decarbonized City	.	High School
1036	None	Average	None	Low	None	0	0	0	0	Yes	.	.	Culture	.	.	.	.	Mobility	House	Environment (Arborização urbana, água, energia, coleta de lixo, etc)	.	Construction	.	Insufficient Urban Afforestation (trees without maintenance, urban construction without adequate afforestation, etc.)	Increased Air Pollution (Including odor, and stench)	.	Increased Pollution of Streams/Rivers	.	Flooding	.	Increase in Traffic Congestion	.	.	.	.	.	.	.	.	.	Yes	.	.	.	Lato Sensu Specialization on Smart City or Decarbonized City	.	.	.	High School
1035	None	None	None	None	None	0	0	0	0	Yes	.	.	.	Education	Sport	.	.	.	.	Environment (Arborização urbana, água, energia, coleta de lixo, etc)	Health	.	.	.	Increased Air Pollution (Including odor, and stench)	.	Increased Pollution of Streams/Rivers	Increased Accumulation of Garbage in the Streets	Flooding	.	.	.	Destruction of Green Areas	.	.	.	.	.	.	.	Maybe	Short-term course on Smart City or Decarbonized City	.	Advanced course on Disruptive Technologies (AI, IoT, Blockchain, etc)	.	.	Doctor Course on Smart City or Decarbonized City	.	High School
1034	None	None	Low	Low	Low	0	0	0	0	Yes	.	.	Culture	Education	Sport	Finance	Governance (transparência e combate à corrupção)	Mobility	House	Environment (Arborização urbana, água, energia, coleta de lixo, etc)	Health	Construction	Others	.	.	.	Increased Pollution of Streams/Rivers	Increased Accumulation of Garbage in the Streets	.	.	Increase in Traffic Congestion	.	Destruction of Green Areas	.	.	.	.	.	Urban Fires	.	Yes	.	.	Advanced course on Disruptive Technologies (AI, IoT, Blockchain, etc)	.	.	.	.	High School
1033	Low	Low	Average	Low	Low	0	0	0	0	Yes	.	.	.	.	.	.	Governance (transparência e combate à corrupção)	Mobility	.	.	.	.	.	.	.	.	Increased Pollution of Streams/Rivers	Increased Accumulation of Garbage in the Streets	.	.	.	.	.	.	.	.	.	.	Urban Fires	.	Yes	Short-term course on Smart City or Decarbonized City	.	.	.	.	.	.	High School
1032	.	.	.	.	None	0	.	.	.	Yes	.	Social Assistance	Culture	Education	Sport	.	Governance (transparência e combate à corrupção)	.	House	Environment (Arborização urbana, água, energia, coleta de lixo, etc)	Health	.	.	Insufficient Urban Afforestation (trees without maintenance, urban construction without adequate afforestation, etc.)	Increased Air Pollution (Including odor, and stench)	Increased Noise Pollution	Increased Pollution of Streams/Rivers	Increased Accumulation of Garbage in the Streets	Flooding	Increase in Heat	Increase in Traffic Congestion	Increase in Visual Pollution	Destruction of Green Areas	Waste of Water	Waste of Food	.	Invasion of Public Space	Gas Emitting Vehicles	Urban Fires	Others	Maybe	Short-term course on Smart City or Decarbonized City	the Basic course on Disruptive Technologies (AI, IoT, Blockchain, etc)	.	Lato Sensu Specialization on Smart City or Decarbonized City	.	Doctor Course on Smart City or Decarbonized City	.	High School
1031	Average	Average	Average	High	High	0	0	0	0	Yes	.	Social Assistance	Culture	Education	.	.	.	Mobility	House	.	Health	Construction	.	.	Increased Air Pollution (Including odor, and stench)	Increased Noise Pollution	Increased Pollution of Streams/Rivers	Increased Accumulation of Garbage in the Streets	Flooding	Increase in Heat	Increase in Traffic Congestion	.	Destruction of Green Areas	Waste of Water	Waste of Food	Waste of Energy	Invasion of Public Space	Gas Emitting Vehicles	Urban Fires	.	Yes	Short-term course on Smart City or Decarbonized City	the Basic course on Disruptive Technologies (AI, IoT, Blockchain, etc)	Advanced course on Disruptive Technologies (AI, IoT, Blockchain, etc)	Lato Sensu Specialization on Smart City or Decarbonized City	Master Course on Smart City or Decarbonized City	Doctor Course on Smart City or Decarbonized City	.	Master
1030	Low	None	Average	High	Average	0	0	0	0	Maybe	.	.	.	.	.	.	Governance (transparência e combate à corrupção)	.	.	.	.	.	Others	Insufficient Urban Afforestation (trees without maintenance, urban construction without adequate afforestation, etc.)	.	.	.	.	Flooding	Increase in Heat	Increase in Traffic Congestion	.	Destruction of Green Areas	.	.	.	.	.	.	.	Maybe	Short-term course on Smart City or Decarbonized City	the Basic course on Disruptive Technologies (AI, IoT, Blockchain, etc)	.	.	.	.	.	High School
1029	.	Low	None	Average	Low	0	0	0	0	Maybe	.	.	Culture	.	.	.	.	.	.	Environment (Arborização urbana, água, energia, coleta de lixo, etc)	.	.	.	Insufficient Urban Afforestation (trees without maintenance, urban construction without adequate afforestation, etc.)	.	.	Increased Pollution of Streams/Rivers	.	Flooding	Increase in Heat	Increase in Traffic Congestion	.	Destruction of Green Areas	.	.	.	.	.	Urban Fires	.	Maybe	Short-term course on Smart City or Decarbonized City	the Basic course on Disruptive Technologies (AI, IoT, Blockchain, etc)	.	.	Master Course on Smart City or Decarbonized City	.	.	Specialization Lato Sensu
1028	None	None	.	.	.	0	0	0	0	Maybe	.	Social Assistance	Culture	Education	Sport	.	Governance (transparência e combate à corrupção)	Mobility	House	Environment (Arborização urbana, água, energia, coleta de lixo, etc)	Health	.	.	.	.	.	Increased Pollution of Streams/Rivers	Increased Accumulation of Garbage in the Streets	Flooding	.	Increase in Traffic Congestion	.	Destruction of Green Areas	.	Waste of Food	.	Invasion of Public Space	Gas Emitting Vehicles	Urban Fires	.	Maybe	.	the Basic course on Disruptive Technologies (AI, IoT, Blockchain, etc)	.	.	.	.	.	Doctor
1027	Low	None	Low	Low	None	0	0	0	0	Yes	.	.	Culture	.	.	.	.	.	.	Environment (Arborização urbana, água, energia, coleta de lixo, etc)	.	.	Others	Insufficient Urban Afforestation (trees without maintenance, urban construction without adequate afforestation, etc.)	Increased Air Pollution (Including odor, and stench)	Increased Noise Pollution	Increased Pollution of Streams/Rivers	Increased Accumulation of Garbage in the Streets	.	.	.	.	.	.	.	.	.	.	.	.	Yes	Short-term course on Smart City or Decarbonized City	.	.	.	.	.	.	Superior
1026	.	.	.	.	.	0	.	.	.	Maybe	.	Social Assistance	.	.	.	.	.	.	.	.	.	.	.	.	.	.	Increased Pollution of Streams/Rivers	.	.	.	.	.	.	.	.	.	.	.	.	.	Maybe	Short-term course on Smart City or Decarbonized City	.	.	.	.	.	.	Superior
1025	None	None	None	Average	Average	0	0	0	0	Yes	.	.	.	.	Sport	.	.	Mobility	.	Environment (Arborização urbana, água, energia, coleta de lixo, etc)	.	.	.	.	Increased Air Pollution (Including odor, and stench)	.	Increased Pollution of Streams/Rivers	Increased Accumulation of Garbage in the Streets	.	Increase in Heat	.	.	.	.	.	.	.	.	Urban Fires	.	Maybe	Short-term course on Smart City or Decarbonized City	the Basic course on Disruptive Technologies (AI, IoT, Blockchain, etc)	Advanced course on Disruptive Technologies (AI, IoT, Blockchain, etc)	.	.	.	.	High School
1024	Low	Low	Low	.	Average	0	0	0	0	Yes	.	Social Assistance	.	.	.	.	.	.	.	Environment (Arborização urbana, água, energia, coleta de lixo, etc)	.	.	.	.	.	.	Increased Pollution of Streams/Rivers	Increased Accumulation of Garbage in the Streets	Flooding	.	.	.	.	Waste of Water	.	.	Invasion of Public Space	.	.	.	Yes	.	the Basic course on Disruptive Technologies (AI, IoT, Blockchain, etc)	.	.	.	.	.	High School
1023	Low	Low	Low	Low	Low	0	0	0	0	Yes	.	Social Assistance	.	.	.	.	.	.	.	.	.	.	.	.	.	.	.	.	Flooding	.	.	.	.	.	.	.	.	.	.	.	Yes	Short-term course on Smart City or Decarbonized City	.	.	.	.	.	.	Superior
1022	None	None	None	Average	Low	0	0	0	0	Yes	.	.	Culture	.	.	.	.	Mobility	.	.	.	.	Others	Insufficient Urban Afforestation (trees without maintenance, urban construction without adequate afforestation, etc.)	Increased Air Pollution (Including odor, and stench)	Increased Noise Pollution	Increased Pollution of Streams/Rivers	Increased Accumulation of Garbage in the Streets	Flooding	Increase in Heat	Increase in Traffic Congestion	.	Destruction of Green Areas	.	Waste of Food	.	.	Gas Emitting Vehicles	Urban Fires	.	Yes	Short-term course on Smart City or Decarbonized City	the Basic course on Disruptive Technologies (AI, IoT, Blockchain, etc)	Advanced course on Disruptive Technologies (AI, IoT, Blockchain, etc)	.	.	.	.	High School
1021	None	High	High	High	None	0	0	0	0	Yes	.	.	.	.	Sport	.	.	.	House	.	Health	Construction	.	.	Increased Air Pollution (Including odor, and stench)	.	Increased Pollution of Streams/Rivers	Increased Accumulation of Garbage in the Streets	.	.	Increase in Traffic Congestion	.	.	Waste of Water	.	.	.	.	.	.	Yes	.	the Basic course on Disruptive Technologies (AI, IoT, Blockchain, etc)	.	.	.	.	.	High School
1020	None	None	Average	Low	None	0	0	0	1	Yes	.	.	.	.	Sport	Finance	.	.	.	.	.	.	.	.	Increased Air Pollution (Including odor, and stench)	.	Increased Pollution of Streams/Rivers	.	.	.	.	Increase in Visual Pollution	.	Waste of Water	.	.	.	.	Urban Fires	.	Yes	.	.	.	.	Master Course on Smart City or Decarbonized City	.	.	Specialization Lato Sensu
1019	None	None	Low	None	None	0	0	0	0	Yes	.	.	.	.	.	.	.	Mobility	.	.	.	.	.	.	.	.	Increased Pollution of Streams/Rivers	Increased Accumulation of Garbage in the Streets	Flooding	.	Increase in Traffic Congestion	.	.	.	.	.	.	Gas Emitting Vehicles	.	.	Yes	.	the Basic course on Disruptive Technologies (AI, IoT, Blockchain, etc)	.	.	.	.	.	Ensino Fundamental
1018	None	None	None	None	None	0	0	0	0	Yes	.	Social Assistance	Culture	Education	Sport	Finance	Governance (transparência e combate à corrupção)	.	.	.	.	.	.	.	.	.	Increased Pollution of Streams/Rivers	Increased Accumulation of Garbage in the Streets	Flooding	.	.	.	.	.	.	.	.	.	.	.	Yes	.	.	.	Lato Sensu Specialization on Smart City or Decarbonized City	.	.	.	High School
1017	None	None	Average	High	Average	0	0	0	0	Yes	.	.	.	Education	.	.	Governance (transparência e combate à corrupção)	Mobility	.	Environment (Arborização urbana, água, energia, coleta de lixo, etc)	.	Construction	.	Insufficient Urban Afforestation (trees without maintenance, urban construction without adequate afforestation, etc.)	Increased Air Pollution (Including odor, and stench)	.	.	Increased Accumulation of Garbage in the Streets	.	Increase in Heat	.	.	.	.	.	.	.	.	.	.	Maybe	.	the Basic course on Disruptive Technologies (AI, IoT, Blockchain, etc)	Advanced course on Disruptive Technologies (AI, IoT, Blockchain, etc)	.	.	.	.	Superior
1016	None	Low	None	Low	Low	0	0	0	0	Maybe	.	.	.	Education	.	.	.	.	.	.	.	.	.	.	.	.	Increased Pollution of Streams/Rivers	Increased Accumulation of Garbage in the Streets	.	.	Increase in Traffic Congestion	.	.	.	.	.	Invasion of Public Space	.	.	.	Maybe	.	the Basic course on Disruptive Technologies (AI, IoT, Blockchain, etc)	Advanced course on Disruptive Technologies (AI, IoT, Blockchain, etc)	.	.	.	.	Superior
1015	None	None	None	None	None	0	0	0	0	Yes	.	.	.	.	Sport	.	.	Mobility	.	.	.	Construction	.	Insufficient Urban Afforestation (trees without maintenance, urban construction without adequate afforestation, etc.)	.	Increased Noise Pollution	Increased Pollution of Streams/Rivers	Increased Accumulation of Garbage in the Streets	.	.	Increase in Traffic Congestion	.	.	.	.	.	.	.	.	.	Yes	Short-term course on Smart City or Decarbonized City	.	.	.	.	.	.	Specialization Lato Sensu
1014	None	Low	Average	Low	Low	0	0	0	0	Maybe	.	.	.	Education	Sport	.	.	Mobility	House	Environment (Arborização urbana, água, energia, coleta de lixo, etc)	.	.	.	Insufficient Urban Afforestation (trees without maintenance, urban construction without adequate afforestation, etc.)	Increased Air Pollution (Including odor, and stench)	Increased Noise Pollution	Increased Pollution of Streams/Rivers	Increased Accumulation of Garbage in the Streets	.	.	.	.	.	.	.	.	Invasion of Public Space	.	.	.	Yes	Short-term course on Smart City or Decarbonized City	.	.	.	Master Course on Smart City or Decarbonized City	.	.	Specialization Lato Sensu
1013	None	Low	Low	Average	Low	0	0	0	0	Maybe	.	.	.	Education	.	.	.	.	.	Environment (Arborização urbana, água, energia, coleta de lixo, etc)	.	Construction	.	.	Increased Air Pollution (Including odor, and stench)	.	Increased Pollution of Streams/Rivers	.	.	.	.	.	.	.	.	.	.	.	Urban Fires	.	Maybe	Short-term course on Smart City or Decarbonized City	.	.	.	Master Course on Smart City or Decarbonized City	.	.	Superior
1012	None	None	None	Low	Low	0	0	0	0	Yes	.	.	.	.	.	.	.	.	.	Environment (Arborização urbana, água, energia, coleta de lixo, etc)	.	.	.	Insufficient Urban Afforestation (trees without maintenance, urban construction without adequate afforestation, etc.)	Increased Air Pollution (Including odor, and stench)	.	Increased Pollution of Streams/Rivers	Increased Accumulation of Garbage in the Streets	.	.	.	.	.	.	.	.	.	Gas Emitting Vehicles	.	.	Yes	Short-term course on Smart City or Decarbonized City	.	.	.	.	.	.	Doctor
1011	.	.	Average	.	.	0	0	0	0	Yes	.	.	.	Education	.	.	.	.	.	.	.	.	.	.	.	.	Increased Pollution of Streams/Rivers	.	.	.	.	.	.	.	.	.	.	.	.	.	Yes	Short-term course on Smart City or Decarbonized City	.	.	.	.	.	.	High School
1010	None	None	None	Average	None	0	0	0	0	Yes	.	.	.	.	.	.	.	Mobility	House	Environment (Arborização urbana, água, energia, coleta de lixo, etc)	.	.	.	Insufficient Urban Afforestation (trees without maintenance, urban construction without adequate afforestation, etc.)	.	.	Increased Pollution of Streams/Rivers	Increased Accumulation of Garbage in the Streets	.	Increase in Heat	Increase in Traffic Congestion	.	Destruction of Green Areas	.	.	.	Invasion of Public Space	.	Urban Fires	.	Maybe	Short-term course on Smart City or Decarbonized City	.	.	Lato Sensu Specialization on Smart City or Decarbonized City	.	.	.	Master
1009	None	Low	Low	Low	Low	0	0	0	0	Yes	.	.	.	.	.	Finance	.	.	.	.	.	.	.	.	Increased Air Pollution (Including odor, and stench)	Increased Noise Pollution	Increased Pollution of Streams/Rivers	.	.	Increase in Heat	.	.	Destruction of Green Areas	.	Waste of Food	.	.	.	.	.	Yes	Short-term course on Smart City or Decarbonized City	.	.	.	.	.	.	Superior
1008	None	None	None	None	None	0	0	0	0	Maybe	.	.	.	.	.	.	.	.	.	Environment (Arborização urbana, água, energia, coleta de lixo, etc)	Health	.	.	.	.	.	Increased Pollution of Streams/Rivers	Increased Accumulation of Garbage in the Streets	Flooding	.	.	.	.	.	.	.	.	Gas Emitting Vehicles	Urban Fires	.	Yes	Short-term course on Smart City or Decarbonized City	the Basic course on Disruptive Technologies (AI, IoT, Blockchain, etc)	Advanced course on Disruptive Technologies (AI, IoT, Blockchain, etc)	Lato Sensu Specialization on Smart City or Decarbonized City	.	.	.	High School
1007	None	None	Low	Low	Low	0	0	0	0	Maybe	.	.	.	.	.	.	.	.	.	.	.	.	Others	Insufficient Urban Afforestation (trees without maintenance, urban construction without adequate afforestation, etc.)	Increased Air Pollution (Including odor, and stench)	.	Increased Pollution of Streams/Rivers	.	.	Increase in Heat	Increase in Traffic Congestion	.	.	.	.	.	.	.	.	.	Maybe	.	.	Advanced course on Disruptive Technologies (AI, IoT, Blockchain, etc)	.	.	.	.	High School
1006	None	Low	Low	Low	Low	0	.	.	.	Maybe	.	.	.	.	.	.	.	.	.	.	.	.	Others	Insufficient Urban Afforestation (trees without maintenance, urban construction without adequate afforestation, etc.)	.	.	Increased Pollution of Streams/Rivers	Increased Accumulation of Garbage in the Streets	.	Increase in Heat	Increase in Traffic Congestion	.	.	.	.	.	.	.	.	.	Maybe	.	.	Advanced course on Disruptive Technologies (AI, IoT, Blockchain, etc)	.	.	.	.	High School
1005	Average	Low	None	Average	Average	0	1	1	2	Maybe	.	.	.	Education	.	.	Governance (transparência e combate à corrupção)	.	House	Environment (Arborização urbana, água, energia, coleta de lixo, etc)	.	.	.	.	.	.	Increased Pollution of Streams/Rivers	.	Flooding	Increase in Heat	Increase in Traffic Congestion	.	Destruction of Green Areas	Waste of Water	Waste of Food	.	.	Gas Emitting Vehicles	Urban Fires	.	Yes	Short-term course on Smart City or Decarbonized City	.	.	Lato Sensu Specialization on Smart City or Decarbonized City	.	.	.	Specialization Lato Sensu
1004	None	Low	Low	Low	Low	0	0	0	0	Yes	.	.	.	.	.	.	.	.	.	.	Health	.	.	.	.	.	Increased Pollution of Streams/Rivers	.	.	Increase in Heat	.	.	.	.	.	.	.	.	Urban Fires	.	Maybe	Short-term course on Smart City or Decarbonized City	.	.	.	.	.	.	Superior
1003	Low	Average	High	High	High	0	0	0	0	Yes	.	.	.	.	.	.	.	.	.	Environment (Arborização urbana, água, energia, coleta de lixo, etc)	.	.	.	Insufficient Urban Afforestation (trees without maintenance, urban construction without adequate afforestation, etc.)	.	.	Increased Pollution of Streams/Rivers	.	.	Increase in Heat	.	.	Destruction of Green Areas	.	.	.	.	.	Urban Fires	.	Yes	.	.	Advanced course on Disruptive Technologies (AI, IoT, Blockchain, etc)	.	.	.	.	Superior
1002	Low	Low	Low	Average	Average	0	0	0	0	Maybe	.	.	.	.	Sport	.	.	.	.	.	.	.	.	Insufficient Urban Afforestation (trees without maintenance, urban construction without adequate afforestation, etc.)	Increased Air Pollution (Including odor, and stench)	.	Increased Pollution of Streams/Rivers	.	.	.	Increase in Traffic Congestion	.	.	Waste of Water	.	.	.	.	.	.	Maybe	.	.	.	.	.	Doctor Course on Smart City or Decarbonized City	.	Superior
1001	Average	High	High	High	High	2	0	1	1	Yes	.	.	Culture	Education	.	.	Governance (transparência e combate à corrupção)	Mobility	.	.	.	.	.	Insufficient Urban Afforestation (trees without maintenance, urban construction without adequate afforestation, etc.)	Increased Air Pollution (Including odor, and stench)	.	.	Increased Accumulation of Garbage in the Streets	.	.	.	.	Destruction of Green Areas	.	.	.	Invasion of Public Space	Gas Emitting Vehicles	Urban Fires	.	Yes	.	.	.	Lato Sensu Specialization on Smart City or Decarbonized City	.	.	.	Specialization Lato Sensu
1000	None	None	Low	Low	Average	0	0	0	1	Maybe	.	.	Culture	Education	.	Finance	Governance (transparência e combate à corrupção)	Mobility	.	Environment (Arborização urbana, água, energia, coleta de lixo, etc)	Health	Construction	.	Insufficient Urban Afforestation (trees without maintenance, urban construction without adequate afforestation, etc.)	Increased Air Pollution (Including odor, and stench)	.	.	Increased Accumulation of Garbage in the Streets	.	.	.	.	.	.	.	.	.	Gas Emitting Vehicles	Urban Fires	.	Yes	Short-term course on Smart City or Decarbonized City	.	Advanced course on Disruptive Technologies (AI, IoT, Blockchain, etc)	Lato Sensu Specialization on Smart City or Decarbonized City	.	.	.	High School
999	Low	None	None	Low	Low	0	0	0	0	Yes	.	.	.	Education	.	.	Governance (transparência e combate à corrupção)	Mobility	.	Environment (Arborização urbana, água, energia, coleta de lixo, etc)	.	Construction	.	Insufficient Urban Afforestation (trees without maintenance, urban construction without adequate afforestation, etc.)	.	.	Increased Pollution of Streams/Rivers	Increased Accumulation of Garbage in the Streets	.	.	Increase in Traffic Congestion	.	.	Waste of Water	.	.	.	.	Urban Fires	.	Yes	.	the Basic course on Disruptive Technologies (AI, IoT, Blockchain, etc)	.	.	.	.	.	Superior
998	None	None	None	Average	Average	0	0	0	0	Yes	.	.	Culture	Education	Sport	.	.	.	.	.	.	.	.	.	Increased Air Pollution (Including odor, and stench)	Increased Noise Pollution	Increased Pollution of Streams/Rivers	Increased Accumulation of Garbage in the Streets	.	.	.	.	.	.	.	.	.	.	.	.	Maybe	.	.	.	.	Master Course on Smart City or Decarbonized City	.	.	Master
997	None	Low	High	High	Low	1	0	1	0	Maybe	.	Social Assistance	Culture	Education	.	Finance	Governance (transparência e combate à corrupção)	.	House	Environment (Arborização urbana, água, energia, coleta de lixo, etc)	Health	.	.	Insufficient Urban Afforestation (trees without maintenance, urban construction without adequate afforestation, etc.)	Increased Air Pollution (Including odor, and stench)	.	.	Increased Accumulation of Garbage in the Streets	.	Increase in Heat	.	.	.	Waste of Water	Waste of Food	.	.	Gas Emitting Vehicles	Urban Fires	.	No	.	.	Advanced course on Disruptive Technologies (AI, IoT, Blockchain, etc)	Lato Sensu Specialization on Smart City or Decarbonized City	Master Course on Smart City or Decarbonized City	.	.	High School
996	None	None	None	None	None	0	.	.	.	Maybe	.	Social Assistance	.	.	.	.	.	.	.	.	.	.	.	.	.	.	.	.	.	Increase in Heat	.	.	.	.	.	.	.	.	.	.	Yes	Short-term course on Smart City or Decarbonized City	.	.	.	.	.	.	Superior
995	Low	None	Low	Low	None	0	0	1	1	Maybe	.	.	.	Education	.	Finance	Governance (transparência e combate à corrupção)	Mobility	.	.	Health	.	.	.	Increased Air Pollution (Including odor, and stench)	.	.	Increased Accumulation of Garbage in the Streets	Flooding	.	Increase in Traffic Congestion	.	Destruction of Green Areas	.	.	Waste of Energy	.	Gas Emitting Vehicles	Urban Fires	.	Yes	Short-term course on Smart City or Decarbonized City	.	Advanced course on Disruptive Technologies (AI, IoT, Blockchain, etc)	.	Master Course on Smart City or Decarbonized City	Doctor Course on Smart City or Decarbonized City	.	Superior
994	None	None	High	Low	None	0	0	0	0	Yes	.	Social Assistance	.	Education	.	Finance	Governance (transparência e combate à corrupção)	Mobility	.	.	Health	.	.	.	Increased Air Pollution (Including odor, and stench)	.	Increased Pollution of Streams/Rivers	Increased Accumulation of Garbage in the Streets	.	Increase in Heat	.	.	Destruction of Green Areas	.	.	.	Invasion of Public Space	Gas Emitting Vehicles	Urban Fires	.	Maybe	.	the Basic course on Disruptive Technologies (AI, IoT, Blockchain, etc)	Advanced course on Disruptive Technologies (AI, IoT, Blockchain, etc)	.	Master Course on Smart City or Decarbonized City	.	.	Superior
993	High	Low	High	High	Low	2	0	0	0	Yes	.	.	.	Education	.	Finance	.	Mobility	.	Environment (Arborização urbana, água, energia, coleta de lixo, etc)	Health	.	.	.	Increased Air Pollution (Including odor, and stench)	.	Increased Pollution of Streams/Rivers	Increased Accumulation of Garbage in the Streets	.	Increase in Heat	.	.	.	Waste of Water	.	.	.	Gas Emitting Vehicles	Urban Fires	.	Maybe	.	the Basic course on Disruptive Technologies (AI, IoT, Blockchain, etc)	Advanced course on Disruptive Technologies (AI, IoT, Blockchain, etc)	Lato Sensu Specialization on Smart City or Decarbonized City	.	.	.	High School
992	Low	Low	Low	Low	Low	0	1	0	1	Yes	.	.	.	.	.	.	.	Mobility	.	Environment (Arborização urbana, água, energia, coleta de lixo, etc)	Health	Construction	.	.	Increased Air Pollution (Including odor, and stench)	.	Increased Pollution of Streams/Rivers	Increased Accumulation of Garbage in the Streets	.	.	.	.	Destruction of Green Areas	.	.	Waste of Energy	Invasion of Public Space	.	Urban Fires	.	Maybe	.	.	.	Lato Sensu Specialization on Smart City or Decarbonized City	.	.	.	High School
991	Low	None	None	Average	.	0	0	0	0	Maybe	.	Social Assistance	.	.	.	Finance	Governance (transparência e combate à corrupção)	.	House	Environment (Arborização urbana, água, energia, coleta de lixo, etc)	Health	.	.	Insufficient Urban Afforestation (trees without maintenance, urban construction without adequate afforestation, etc.)	Increased Air Pollution (Including odor, and stench)	.	Increased Pollution of Streams/Rivers	Increased Accumulation of Garbage in the Streets	.	Increase in Heat	.	.	.	Waste of Water	Waste of Food	.	.	.	.	.	Yes	.	.	Advanced course on Disruptive Technologies (AI, IoT, Blockchain, etc)	.	.	.	.	Superior
990	None	None	None	Low	Low	2	0	1	1	Yes	.	.	.	Education	Sport	.	.	.	.	Environment (Arborização urbana, água, energia, coleta de lixo, etc)	Health	.	.	Insufficient Urban Afforestation (trees without maintenance, urban construction without adequate afforestation, etc.)	.	.	Increased Pollution of Streams/Rivers	Increased Accumulation of Garbage in the Streets	.	Increase in Heat	Increase in Traffic Congestion	.	.	Waste of Water	.	.	.	Gas Emitting Vehicles	Urban Fires	.	Maybe	.	.	.	.	Master Course on Smart City or Decarbonized City	.	.	High School
989	High	Average	High	High	High	0	0	0	0	Yes	.	.	Culture	.	.	.	.	.	.	.	.	.	.	.	.	.	.	.	.	.	.	.	Destruction of Green Areas	.	.	.	.	.	.	.	Yes	Short-term course on Smart City or Decarbonized City	.	.	.	.	.	.	High School
988	Low	Low	Average	Low	Low	0	0	0	0	Maybe	.	.	.	Education	Sport	.	.	.	House	.	Health	.	.	Insufficient Urban Afforestation (trees without maintenance, urban construction without adequate afforestation, etc.)	Increased Air Pollution (Including odor, and stench)	.	Increased Pollution of Streams/Rivers	Increased Accumulation of Garbage in the Streets	Flooding	Increase in Heat	Increase in Traffic Congestion	.	.	Waste of Water	Waste of Food	Waste of Energy	.	Gas Emitting Vehicles	Urban Fires	.	Maybe	Short-term course on Smart City or Decarbonized City	.	.	.	Master Course on Smart City or Decarbonized City	.	.	High School
987	None	None	None	Average	None	1	0	1	0	Yes	.	.	.	Education	.	.	Governance (transparência e combate à corrupção)	Mobility	.	Environment (Arborização urbana, água, energia, coleta de lixo, etc)	Health	Construction	.	.	Increased Air Pollution (Including odor, and stench)	.	Increased Pollution of Streams/Rivers	Increased Accumulation of Garbage in the Streets	.	Increase in Heat	Increase in Traffic Congestion	.	Destruction of Green Areas	Waste of Water	.	.	Invasion of Public Space	Gas Emitting Vehicles	Urban Fires	.	Maybe	.	.	Advanced course on Disruptive Technologies (AI, IoT, Blockchain, etc)	Lato Sensu Specialization on Smart City or Decarbonized City	.	Doctor Course on Smart City or Decarbonized City	.	Superior
986	None	None	Low	Low	Low	0	0	0	0	Yes	.	Social Assistance	.	.	Sport	.	.	.	.	Environment (Arborização urbana, água, energia, coleta de lixo, etc)	.	.	.	Insufficient Urban Afforestation (trees without maintenance, urban construction without adequate afforestation, etc.)	Increased Air Pollution (Including odor, and stench)	.	Increased Pollution of Streams/Rivers	Increased Accumulation of Garbage in the Streets	Flooding	.	.	.	Destruction of Green Areas	.	.	.	.	.	Urban Fires	.	Yes	Short-term course on Smart City or Decarbonized City	.	.	.	.	.	.	Superior
985	None	None	None	None	None	0	1	1	3	Yes	.	.	Culture	Education	.	.	.	.	.	.	Health	.	.	.	.	.	.	Increased Accumulation of Garbage in the Streets	.	Increase in Heat	.	.	.	Waste of Water	Waste of Food	Waste of Energy	.	.	Urban Fires	.	Maybe	.	.	Advanced course on Disruptive Technologies (AI, IoT, Blockchain, etc)	.	.	.	.	High School
984	None	None	None	Average	Average	0	0	0	0	Maybe	.	.	.	.	.	Finance	.	.	.	Environment (Arborização urbana, água, energia, coleta de lixo, etc)	Health	.	.	.	.	.	Increased Pollution of Streams/Rivers	.	.	.	Increase in Traffic Congestion	.	.	.	.	.	Invasion of Public Space	.	.	.	Maybe	.	.	.	.	.	.	None	High School
983	None	Average	Low	Low	None	0	0	0	0	Maybe	.	.	.	Education	.	.	.	.	House	Environment (Arborização urbana, água, energia, coleta de lixo, etc)	Health	Construction	.	.	Increased Air Pollution (Including odor, and stench)	.	Increased Pollution of Streams/Rivers	Increased Accumulation of Garbage in the Streets	.	.	.	.	.	.	.	.	.	.	Urban Fires	.	No	Short-term course on Smart City or Decarbonized City	the Basic course on Disruptive Technologies (AI, IoT, Blockchain, etc)	Advanced course on Disruptive Technologies (AI, IoT, Blockchain, etc)	.	Master Course on Smart City or Decarbonized City	.	.	Superior
982	None	None	None	Low	None	0	0	0	0	Maybe	.	Social Assistance	Culture	Education	.	.	Governance (transparência e combate à corrupção)	Mobility	House	Environment (Arborização urbana, água, energia, coleta de lixo, etc)	Health	.	.	.	.	.	Increased Pollution of Streams/Rivers	Increased Accumulation of Garbage in the Streets	.	Increase in Heat	.	Increase in Visual Pollution	.	.	.	.	.	.	Urban Fires	.	Yes	Short-term course on Smart City or Decarbonized City	.	.	.	Master Course on Smart City or Decarbonized City	.	.	High School
981	None	None	None	None	None	0	0	0	0	Maybe	.	.	.	.	.	.	.	.	.	.	Health	.	.	Insufficient Urban Afforestation (trees without maintenance, urban construction without adequate afforestation, etc.)	.	.	Increased Pollution of Streams/Rivers	.	.	.	Increase in Traffic Congestion	Increase in Visual Pollution	Destruction of Green Areas	.	.	.	.	.	.	.	Maybe	.	.	.	.	.	.	None	Superior
980	None	None	None	None	None	0	0	0	0	No	Nonea	.	.	.	.	.	.	.	.	.	.	.	.	Insufficient Urban Afforestation (trees without maintenance, urban construction without adequate afforestation, etc.)	Increased Air Pollution (Including odor, and stench)	Increased Noise Pollution	Increased Pollution of Streams/Rivers	Increased Accumulation of Garbage in the Streets	Flooding	Increase in Heat	Increase in Traffic Congestion	Increase in Visual Pollution	Destruction of Green Areas	Waste of Water	Waste of Food	Waste of Energy	Invasion of Public Space	Gas Emitting Vehicles	Urban Fires	.	No	.	.	.	.	.	Doctor Course on Smart City or Decarbonized City	.	High School
979	Low	Low	Low	Low	Low	0	0	0	0	Maybe	.	.	.	Education	Sport	.	Governance (transparência e combate à corrupção)	Mobility	House	Environment (Arborização urbana, água, energia, coleta de lixo, etc)	Health	Construction	.	.	.	Increased Noise Pollution	Increased Pollution of Streams/Rivers	Increased Accumulation of Garbage in the Streets	Flooding	Increase in Heat	Increase in Traffic Congestion	.	.	Waste of Water	Waste of Food	Waste of Energy	.	Gas Emitting Vehicles	Urban Fires	.	Maybe	Short-term course on Smart City or Decarbonized City	the Basic course on Disruptive Technologies (AI, IoT, Blockchain, etc)	.	Lato Sensu Specialization on Smart City or Decarbonized City	.	.	.	High School
978	None	None	None	None	None	0	0	0	0	Maybe	.	Social Assistance	.	Education	Sport	.	Governance (transparência e combate à corrupção)	.	.	Environment (Arborização urbana, água, energia, coleta de lixo, etc)	Health	.	.	Insufficient Urban Afforestation (trees without maintenance, urban construction without adequate afforestation, etc.)	Increased Air Pollution (Including odor, and stench)	.	.	Increased Accumulation of Garbage in the Streets	Flooding	.	Increase in Traffic Congestion	.	Destruction of Green Areas	Waste of Water	Waste of Food	Waste of Energy	Invasion of Public Space	.	Urban Fires	.	Maybe	Short-term course on Smart City or Decarbonized City	.	.	.	.	.	.	High School
977	Average	Average	Average	High	Low	0	3	2	3	Maybe	.	.	Culture	.	.	.	.	.	.	.	.	.	.	.	Increased Air Pollution (Including odor, and stench)	.	.	.	.	.	.	.	.	.	.	.	.	.	.	.	Maybe	.	the Basic course on Disruptive Technologies (AI, IoT, Blockchain, etc)	.	.	.	.	.	Superior
976	High	Average	Average	Average	Average	0	0	0	0	Yes	.	Social Assistance	Culture	.	.	.	.	.	House	Environment (Arborização urbana, água, energia, coleta de lixo, etc)	.	.	.	.	.	.	Increased Pollution of Streams/Rivers	Increased Accumulation of Garbage in the Streets	Flooding	.	Increase in Traffic Congestion	Increase in Visual Pollution	.	.	.	.	.	.	.	.	Yes	Short-term course on Smart City or Decarbonized City	.	.	.	.	.	.	Superior
975	None	None	None	Low	Low	0	0	0	0	Maybe	.	.	.	Education	.	.	.	Mobility	.	Environment (Arborização urbana, água, energia, coleta de lixo, etc)	Health	.	.	.	.	.	Increased Pollution of Streams/Rivers	Increased Accumulation of Garbage in the Streets	Flooding	Increase in Heat	.	.	Destruction of Green Areas	.	.	.	.	.	.	.	Maybe	Short-term course on Smart City or Decarbonized City	the Basic course on Disruptive Technologies (AI, IoT, Blockchain, etc)	Advanced course on Disruptive Technologies (AI, IoT, Blockchain, etc)	Lato Sensu Specialization on Smart City or Decarbonized City	Master Course on Smart City or Decarbonized City	Doctor Course on Smart City or Decarbonized City	.	Superior
974	Average	None	None	Average	Low	0	0	0	0	Yes	.	Social Assistance	Culture	Education	Sport	Finance	Governance (transparência e combate à corrupção)	Mobility	House	Environment (Arborização urbana, água, energia, coleta de lixo, etc)	Health	Construction	.	Insufficient Urban Afforestation (trees without maintenance, urban construction without adequate afforestation, etc.)	Increased Air Pollution (Including odor, and stench)	.	Increased Pollution of Streams/Rivers	.	Flooding	Increase in Heat	Increase in Traffic Congestion	.	.	Waste of Water	Waste of Food	Waste of Energy	Invasion of Public Space	.	Urban Fires	.	Yes	Short-term course on Smart City or Decarbonized City	the Basic course on Disruptive Technologies (AI, IoT, Blockchain, etc)	Advanced course on Disruptive Technologies (AI, IoT, Blockchain, etc)	Lato Sensu Specialization on Smart City or Decarbonized City	Master Course on Smart City or Decarbonized City	Doctor Course on Smart City or Decarbonized City	.	Superior
973	.	.	.	.	.	0	.	.	.	Yes	.	.	.	Education	.	.	.	.	.	.	.	.	.	.	.	.	.	Increased Accumulation of Garbage in the Streets	.	.	.	.	.	.	.	.	.	.	.	.	Yes	.	.	.	.	Master Course on Smart City or Decarbonized City	.	.	Superior
972	High	Low	High	Average	Low	1	0	0	0	Yes	.	Social Assistance	.	Education	Sport	.	Governance (transparência e combate à corrupção)	.	.	Environment (Arborização urbana, água, energia, coleta de lixo, etc)	Health	.	.	Insufficient Urban Afforestation (trees without maintenance, urban construction without adequate afforestation, etc.)	Increased Air Pollution (Including odor, and stench)	.	Increased Pollution of Streams/Rivers	Increased Accumulation of Garbage in the Streets	.	Increase in Heat	.	.	Destruction of Green Areas	.	.	.	.	Gas Emitting Vehicles	Urban Fires	.	Yes	Short-term course on Smart City or Decarbonized City	the Basic course on Disruptive Technologies (AI, IoT, Blockchain, etc)	Advanced course on Disruptive Technologies (AI, IoT, Blockchain, etc)	.	.	.	.	High School
971	None	None	Average	High	None	0	0	1	0	Yes	.	.	.	Education	.	Finance	.	.	House	Environment (Arborização urbana, água, energia, coleta de lixo, etc)	Health	.	.	Insufficient Urban Afforestation (trees without maintenance, urban construction without adequate afforestation, etc.)	Increased Air Pollution (Including odor, and stench)	.	Increased Pollution of Streams/Rivers	Increased Accumulation of Garbage in the Streets	.	Increase in Heat	.	.	.	Waste of Water	.	.	.	Gas Emitting Vehicles	.	.	No	Short-term course on Smart City or Decarbonized City	.	Advanced course on Disruptive Technologies (AI, IoT, Blockchain, etc)	.	.	.	.	High School
970	None	None	None	None	None	0	0	0	0	Maybe	.	Social Assistance	Culture	Education	Sport	.	.	.	.	.	.	.	.	Insufficient Urban Afforestation (trees without maintenance, urban construction without adequate afforestation, etc.)	Increased Air Pollution (Including odor, and stench)	Increased Noise Pollution	Increased Pollution of Streams/Rivers	Increased Accumulation of Garbage in the Streets	.	.	.	.	.	.	.	.	.	.	.	.	Maybe	Short-term course on Smart City or Decarbonized City	.	.	.	.	.	.	High School
969	None	None	None	Average	None	0	0	0	0	Yes	.	Social Assistance	Culture	Education	.	.	.	.	.	.	Health	Construction	.	.	Increased Air Pollution (Including odor, and stench)	.	.	Increased Accumulation of Garbage in the Streets	.	Increase in Heat	.	.	Destruction of Green Areas	Waste of Water	.	.	Invasion of Public Space	Gas Emitting Vehicles	Urban Fires	.	Maybe	Short-term course on Smart City or Decarbonized City	the Basic course on Disruptive Technologies (AI, IoT, Blockchain, etc)	.	.	.	.	.	High School
968	None	None	None	None	None	0	0	0	0	No	.	.	.	.	.	.	.	.	.	Environment (Arborização urbana, água, energia, coleta de lixo, etc)	.	.	.	Insufficient Urban Afforestation (trees without maintenance, urban construction without adequate afforestation, etc.)	.	.	Increased Pollution of Streams/Rivers	Increased Accumulation of Garbage in the Streets	.	.	.	.	.	.	.	.	.	.	.	.	Maybe	Short-term course on Smart City or Decarbonized City	.	.	.	.	.	.	High School
967	Low	Low	Low	Low	Low	0	0	0	0	Maybe	.	.	.	.	.	.	.	.	House	.	.	Construction	.	Insufficient Urban Afforestation (trees without maintenance, urban construction without adequate afforestation, etc.)	Increased Air Pollution (Including odor, and stench)	Increased Noise Pollution	Increased Pollution of Streams/Rivers	Increased Accumulation of Garbage in the Streets	Flooding	Increase in Heat	Increase in Traffic Congestion	.	Destruction of Green Areas	Waste of Water	.	.	Invasion of Public Space	Gas Emitting Vehicles	Urban Fires	.	Maybe	Short-term course on Smart City or Decarbonized City	.	.	.	.	Doctor Course on Smart City or Decarbonized City	.	High School
966	None	None	None	None	None	0	0	0	0	Maybe	.	.	Culture	.	.	.	.	Mobility	House	.	.	Construction	.	.	.	.	Increased Pollution of Streams/Rivers	Increased Accumulation of Garbage in the Streets	.	.	Increase in Traffic Congestion	.	.	.	Waste of Food	Waste of Energy	.	.	Urban Fires	.	Maybe	Short-term course on Smart City or Decarbonized City	the Basic course on Disruptive Technologies (AI, IoT, Blockchain, etc)	.	.	Master Course on Smart City or Decarbonized City	.	.	Superior
965	None	Low	Low	Low	Low	0	0	0	0	Yes	.	.	Culture	.	.	.	.	.	.	.	.	.	.	.	.	.	Increased Pollution of Streams/Rivers	.	.	.	.	.	.	.	.	.	.	.	.	.	Yes	Short-term course on Smart City or Decarbonized City	.	.	.	.	.	.	High School
964	None	None	None	Low	None	0	0	0	0	Maybe	.	Social Assistance	Culture	Education	Sport	.	.	Mobility	House	Environment (Arborização urbana, água, energia, coleta de lixo, etc)	Health	.	.	Insufficient Urban Afforestation (trees without maintenance, urban construction without adequate afforestation, etc.)	Increased Air Pollution (Including odor, and stench)	.	Increased Pollution of Streams/Rivers	Increased Accumulation of Garbage in the Streets	Flooding	.	.	Increase in Visual Pollution	Destruction of Green Areas	Waste of Water	.	.	.	.	.	.	Maybe	Short-term course on Smart City or Decarbonized City	the Basic course on Disruptive Technologies (AI, IoT, Blockchain, etc)	.	.	.	.	.	Superior
963	None	None	Average	None	.	0	0	0	0	Yes	.	.	Culture	Education	Sport	Finance	Governance (transparência e combate à corrupção)	Mobility	House	Environment (Arborização urbana, água, energia, coleta de lixo, etc)	Health	Construction	Others	Insufficient Urban Afforestation (trees without maintenance, urban construction without adequate afforestation, etc.)	Increased Air Pollution (Including odor, and stench)	Increased Noise Pollution	Increased Pollution of Streams/Rivers	Increased Accumulation of Garbage in the Streets	Flooding	Increase in Heat	Increase in Traffic Congestion	Increase in Visual Pollution	Destruction of Green Areas	Waste of Water	Waste of Food	Waste of Energy	Invasion of Public Space	Gas Emitting Vehicles	Urban Fires	.	Maybe	.	.	.	Lato Sensu Specialization on Smart City or Decarbonized City	.	.	.	High School
962	.	.	.	.	.	1	0	0	0	Yes	.	.	.	Education	.	.	.	.	.	.	Health	.	.	.	Increased Air Pollution (Including odor, and stench)	Increased Noise Pollution	Increased Pollution of Streams/Rivers	Increased Accumulation of Garbage in the Streets	Flooding	Increase in Heat	.	.	.	.	.	.	.	.	.	.	Yes	.	.	Advanced course on Disruptive Technologies (AI, IoT, Blockchain, etc)	Lato Sensu Specialization on Smart City or Decarbonized City	Master Course on Smart City or Decarbonized City	Doctor Course on Smart City or Decarbonized City	.	Superior
961	None	None	None	None	None	0	0	0	0	Yes	.	.	.	.	.	Finance	.	.	.	.	.	.	.	.	Increased Air Pollution (Including odor, and stench)	.	.	.	.	.	.	.	.	.	.	.	.	.	.	.	Maybe	Short-term course on Smart City or Decarbonized City	.	.	.	.	.	.	High School
960	None	Low	High	Average	Low	1	>4	4	2	Maybe	.	.	.	.	Sport	.	.	.	.	.	.	.	.	Insufficient Urban Afforestation (trees without maintenance, urban construction without adequate afforestation, etc.)	.	.	.	.	.	.	.	.	.	.	.	.	.	.	.	.	Yes	Short-term course on Smart City or Decarbonized City	.	.	.	.	.	.	High School
959	None	Low	Average	Average	Low	0	0	0	1	Yes	.	Social Assistance	Culture	.	.	.	.	Mobility	House	.	.	Construction	.	.	.	.	Increased Pollution of Streams/Rivers	Increased Accumulation of Garbage in the Streets	.	.	.	.	.	Waste of Water	Waste of Food	.	Invasion of Public Space	.	.	.	No	.	.	Advanced course on Disruptive Technologies (AI, IoT, Blockchain, etc)	.	.	.	.	Master
958	None	Low	Low	Low	Low	0	0	0	0	Yes	.	.	.	Education	.	.	Governance (transparência e combate à corrupção)	Mobility	.	Environment (Arborização urbana, água, energia, coleta de lixo, etc)	Health	.	.	.	.	.	Increased Pollution of Streams/Rivers	Increased Accumulation of Garbage in the Streets	.	Increase in Heat	.	.	.	Waste of Water	.	.	.	.	Urban Fires	.	Yes	Short-term course on Smart City or Decarbonized City	the Basic course on Disruptive Technologies (AI, IoT, Blockchain, etc)	.	.	.	.	.	High School
957	None	None	Low	Average	Low	0	1	0	0	Yes	.	.	.	.	.	.	.	Mobility	House	.	Health	Construction	.	Insufficient Urban Afforestation (trees without maintenance, urban construction without adequate afforestation, etc.)	.	Increased Noise Pollution	.	.	Flooding	.	Increase in Traffic Congestion	.	.	.	Waste of Food	.	.	.	.	.	Maybe	Short-term course on Smart City or Decarbonized City	.	Advanced course on Disruptive Technologies (AI, IoT, Blockchain, etc)	.	.	.	.	Master
956	None	None	None	Low	None	0	0	0	0	Yes	.	.	Culture	Education	.	.	.	Mobility	House	.	.	.	.	.	.	Increased Noise Pollution	Increased Pollution of Streams/Rivers	.	.	.	Increase in Traffic Congestion	.	.	.	Waste of Food	.	Invasion of Public Space	.	.	.	Yes	.	the Basic course on Disruptive Technologies (AI, IoT, Blockchain, etc)	.	.	.	.	.	Superior
955	Low	Average	Average	Average	Low	0	1	1	1	No	.	Social Assistance	.	.	.	.	.	Mobility	.	Environment (Arborização urbana, água, energia, coleta de lixo, etc)	.	Construction	.	Insufficient Urban Afforestation (trees without maintenance, urban construction without adequate afforestation, etc.)	.	Increased Noise Pollution	Increased Pollution of Streams/Rivers	.	.	Increase in Heat	Increase in Traffic Congestion	.	.	.	.	.	.	.	.	.	No	Short-term course on Smart City or Decarbonized City	.	.	Lato Sensu Specialization on Smart City or Decarbonized City	.	.	.	Superior
954	None	Average	Low	Average	None	0	0	0	0	Maybe	.	Social Assistance	.	Education	.	.	.	Mobility	House	.	.	Construction	.	Insufficient Urban Afforestation (trees without maintenance, urban construction without adequate afforestation, etc.)	.	Increased Noise Pollution	.	Increased Accumulation of Garbage in the Streets	.	.	.	.	Destruction of Green Areas	Waste of Water	.	.	.	.	.	.	No	Short-term course on Smart City or Decarbonized City	the Basic course on Disruptive Technologies (AI, IoT, Blockchain, etc)	.	.	.	.	.	Superior
953	None	Low	Average	Low	Low	1	0	2	1	No	.	Social Assistance	.	.	Sport	.	.	Mobility	.	Environment (Arborização urbana, água, energia, coleta de lixo, etc)	Health	.	.	.	Increased Air Pollution (Including odor, and stench)	.	Increased Pollution of Streams/Rivers	.	.	Increase in Heat	.	.	.	Waste of Water	.	.	.	.	Urban Fires	.	No	Short-term course on Smart City or Decarbonized City	.	.	.	.	.	.	Superior
952	None	None	Low	Low	None	0	0	0	0	No	.	Social Assistance	.	.	.	.	.	Mobility	House	.	Health	.	.	.	.	.	Increased Pollution of Streams/Rivers	Increased Accumulation of Garbage in the Streets	.	Increase in Heat	.	.	.	Waste of Water	.	.	.	.	Urban Fires	.	Maybe	Short-term course on Smart City or Decarbonized City	.	.	.	.	.	.	Ensino Fundamental
951	None	Average	Average	Low	None	1	3	1	1	Yes	.	.	.	Education	Sport	.	.	Mobility	.	.	Health	.	.	Insufficient Urban Afforestation (trees without maintenance, urban construction without adequate afforestation, etc.)	.	.	Increased Pollution of Streams/Rivers	Increased Accumulation of Garbage in the Streets	.	.	.	Increase in Visual Pollution	Destruction of Green Areas	.	.	.	.	Gas Emitting Vehicles	.	.	Yes	Short-term course on Smart City or Decarbonized City	.	.	Lato Sensu Specialization on Smart City or Decarbonized City	.	.	.	Superior
950	None	None	None	None	None	0	0	0	0	Maybe	.	.	.	.	Sport	.	.	.	.	.	Health	.	.	Insufficient Urban Afforestation (trees without maintenance, urban construction without adequate afforestation, etc.)	.	.	Increased Pollution of Streams/Rivers	.	.	.	Increase in Traffic Congestion	.	Destruction of Green Areas	.	.	.	.	.	Urban Fires	.	Maybe	Short-term course on Smart City or Decarbonized City	.	.	.	.	.	.	Superior
949	Low	Average	Low	Average	Average	0	3	2	0	Maybe	.	.	Culture	.	.	.	Governance (transparência e combate à corrupção)	Mobility	.	.	.	Construction	.	.	Increased Air Pollution (Including odor, and stench)	.	Increased Pollution of Streams/Rivers	.	.	.	Increase in Traffic Congestion	.	.	.	.	.	.	Gas Emitting Vehicles	Urban Fires	.	Yes	.	the Basic course on Disruptive Technologies (AI, IoT, Blockchain, etc)	.	.	.	.	.	Superior
948	None	Low	Low	Low	None	0	0	1	0	Maybe	.	.	.	Education	.	.	.	Mobility	.	Environment (Arborização urbana, água, energia, coleta de lixo, etc)	Health	.	.	.	.	.	Increased Pollution of Streams/Rivers	.	.	.	Increase in Traffic Congestion	.	.	.	.	.	Invasion of Public Space	.	.	.	No	Short-term course on Smart City or Decarbonized City	.	.	.	.	.	.	Master
947	None	None	Low	Low	None	0	0	0	0	Maybe	.	.	.	Education	.	.	.	.	.	.	.	.	.	.	.	Increased Noise Pollution	Increased Pollution of Streams/Rivers	Increased Accumulation of Garbage in the Streets	Flooding	Increase in Heat	Increase in Traffic Congestion	.	.	Waste of Water	.	Waste of Energy	Invasion of Public Space	Gas Emitting Vehicles	Urban Fires	.	Maybe	.	the Basic course on Disruptive Technologies (AI, IoT, Blockchain, etc)	.	.	.	.	.	Superior
946	None	None	None	Average	Average	0	0	0	0	Yes	.	.	Culture	.	Sport	.	.	Mobility	.	Environment (Arborização urbana, água, energia, coleta de lixo, etc)	.	.	.	.	Increased Air Pollution (Including odor, and stench)	Increased Noise Pollution	.	Increased Accumulation of Garbage in the Streets	Flooding	.	.	.	.	.	.	.	.	Gas Emitting Vehicles	.	.	Yes	Short-term course on Smart City or Decarbonized City	the Basic course on Disruptive Technologies (AI, IoT, Blockchain, etc)	.	.	.	.	.	High School
945	None	None	Average	None	None	0	0	0	0	Maybe	.	.	Culture	.	.	.	Governance (transparência e combate à corrupção)	.	.	.	.	.	.	Insufficient Urban Afforestation (trees without maintenance, urban construction without adequate afforestation, etc.)	.	.	Increased Pollution of Streams/Rivers	.	.	Increase in Heat	Increase in Traffic Congestion	.	.	.	.	.	.	.	.	.	Maybe	Short-term course on Smart City or Decarbonized City	.	.	.	.	.	.	Superior
944	None	None	None	None	None	1	0	0	0	Yes	.	.	.	.	.	.	.	.	.	Environment (Arborização urbana, água, energia, coleta de lixo, etc)	.	.	.	Insufficient Urban Afforestation (trees without maintenance, urban construction without adequate afforestation, etc.)	Increased Air Pollution (Including odor, and stench)	Increased Noise Pollution	Increased Pollution of Streams/Rivers	.	Flooding	.	.	.	.	Waste of Water	.	.	.	.	.	.	Yes	.	.	.	.	Master Course on Smart City or Decarbonized City	.	.	Superior
943	None	Low	Low	Low	Low	0	0	0	0	Yes	.	.	.	.	.	.	.	.	.	Environment (Arborização urbana, água, energia, coleta de lixo, etc)	Health	Construction	.	Insufficient Urban Afforestation (trees without maintenance, urban construction without adequate afforestation, etc.)	.	Increased Noise Pollution	.	Increased Accumulation of Garbage in the Streets	Flooding	.	.	.	.	.	.	.	Invasion of Public Space	.	.	.	Maybe	Short-term course on Smart City or Decarbonized City	.	.	.	.	.	.	Superior
942	Low	None	None	Average	Average	0	0	0	0	Yes	.	.	.	Education	.	.	.	Mobility	House	Environment (Arborização urbana, água, energia, coleta de lixo, etc)	Health	.	.	.	Increased Air Pollution (Including odor, and stench)	.	Increased Pollution of Streams/Rivers	Increased Accumulation of Garbage in the Streets	.	Increase in Heat	.	.	Destruction of Green Areas	.	.	.	.	.	Urban Fires	.	Yes	Short-term course on Smart City or Decarbonized City	the Basic course on Disruptive Technologies (AI, IoT, Blockchain, etc)	.	.	.	.	.	High School
941	Low	Low	Average	Low	Low	0	0	0	0	Yes	.	.	Culture	.	.	.	.	.	.	.	.	.	.	Insufficient Urban Afforestation (trees without maintenance, urban construction without adequate afforestation, etc.)	.	.	Increased Pollution of Streams/Rivers	Increased Accumulation of Garbage in the Streets	Flooding	.	.	.	Destruction of Green Areas	.	.	.	.	.	.	.	Yes	.	.	.	Lato Sensu Specialization on Smart City or Decarbonized City	.	.	.	Specialization Lato Sensu
940	None	None	None	None	None	0	0	0	0	Yes	.	.	.	.	.	.	Governance (transparência e combate à corrupção)	.	.	Environment (Arborização urbana, água, energia, coleta de lixo, etc)	.	.	.	.	Increased Air Pollution (Including odor, and stench)	.	Increased Pollution of Streams/Rivers	Increased Accumulation of Garbage in the Streets	.	.	.	.	.	Waste of Water	.	.	Invasion of Public Space	.	.	.	Maybe	.	the Basic course on Disruptive Technologies (AI, IoT, Blockchain, etc)	.	.	.	.	.	High School
939	None	None	None	None	.	0	0	0	0	Yes	.	.	Culture	Education	Sport	.	.	.	.	Environment (Arborização urbana, água, energia, coleta de lixo, etc)	.	.	.	Insufficient Urban Afforestation (trees without maintenance, urban construction without adequate afforestation, etc.)	.	Increased Noise Pollution	Increased Pollution of Streams/Rivers	Increased Accumulation of Garbage in the Streets	.	Increase in Heat	Increase in Traffic Congestion	.	Destruction of Green Areas	Waste of Water	Waste of Food	.	.	.	Urban Fires	.	Yes	Short-term course on Smart City or Decarbonized City	the Basic course on Disruptive Technologies (AI, IoT, Blockchain, etc)	.	.	.	.	.	High School
938	None	None	None	.	.	0	0	0	0	Yes	.	Social Assistance	Culture	Education	Sport	Finance	.	.	House	Environment (Arborização urbana, água, energia, coleta de lixo, etc)	Health	Construction	.	Insufficient Urban Afforestation (trees without maintenance, urban construction without adequate afforestation, etc.)	.	.	Increased Pollution of Streams/Rivers	.	.	Increase in Heat	Increase in Traffic Congestion	.	Destruction of Green Areas	.	.	.	.	.	.	.	Yes	.	.	Advanced course on Disruptive Technologies (AI, IoT, Blockchain, etc)	.	.	.	.	High School
937	None	None	None	Low	Low	0	0	0	0	Yes	.	Social Assistance	.	.	.	.	.	.	.	.	.	.	.	Insufficient Urban Afforestation (trees without maintenance, urban construction without adequate afforestation, etc.)	.	Increased Noise Pollution	.	Increased Accumulation of Garbage in the Streets	.	Increase in Heat	Increase in Traffic Congestion	.	Destruction of Green Areas	Waste of Water	.	.	Invasion of Public Space	.	.	.	Yes	Short-term course on Smart City or Decarbonized City	.	.	.	.	.	.	Specialization Lato Sensu
936	Low	Low	Low	Low	Low	0	0	0	0	Yes	.	.	.	.	.	.	.	.	.	Environment (Arborização urbana, água, energia, coleta de lixo, etc)	Health	.	.	Insufficient Urban Afforestation (trees without maintenance, urban construction without adequate afforestation, etc.)	Increased Air Pollution (Including odor, and stench)	.	Increased Pollution of Streams/Rivers	.	Flooding	.	.	.	Destruction of Green Areas	.	.	.	.	Gas Emitting Vehicles	.	.	Yes	Short-term course on Smart City or Decarbonized City	.	.	.	.	.	.	Superior
935	None	None	None	None	None	0	0	0	0	Yes	.	Social Assistance	Culture	Education	Sport	.	Governance (transparência e combate à corrupção)	.	.	Environment (Arborização urbana, água, energia, coleta de lixo, etc)	Health	.	.	Insufficient Urban Afforestation (trees without maintenance, urban construction without adequate afforestation, etc.)	.	.	Increased Pollution of Streams/Rivers	.	.	.	.	.	.	.	.	Waste of Energy	.	Gas Emitting Vehicles	.	.	Yes	.	.	.	Lato Sensu Specialization on Smart City or Decarbonized City	.	.	.	Superior
934	None	None	None	None	Average	0	0	0	0	Yes	.	.	.	.	.	Finance	.	.	.	Environment (Arborização urbana, água, energia, coleta de lixo, etc)	.	.	.	.	.	Increased Noise Pollution	Increased Pollution of Streams/Rivers	.	Flooding	.	.	Increase in Visual Pollution	.	Waste of Water	.	.	.	.	.	.	Yes	Short-term course on Smart City or Decarbonized City	the Basic course on Disruptive Technologies (AI, IoT, Blockchain, etc)	.	.	.	.	.	High School
933	None	None	Low	Average	Average	0	0	0	0	Yes	.	.	.	Education	Sport	.	.	Mobility	.	.	.	.	.	.	.	.	Increased Pollution of Streams/Rivers	Increased Accumulation of Garbage in the Streets	.	.	Increase in Traffic Congestion	.	.	.	.	.	.	.	.	.	Maybe	.	.	Advanced course on Disruptive Technologies (AI, IoT, Blockchain, etc)	.	.	.	.	Superior
932	None	Low	Low	Average	Average	0	0	0	0	Yes	.	.	.	.	.	.	.	Mobility	.	Environment (Arborização urbana, água, energia, coleta de lixo, etc)	Health	.	.	.	.	.	Increased Pollution of Streams/Rivers	Increased Accumulation of Garbage in the Streets	Flooding	.	.	.	Destruction of Green Areas	Waste of Water	.	.	.	.	Urban Fires	.	Yes	.	the Basic course on Disruptive Technologies (AI, IoT, Blockchain, etc)	.	.	.	.	.	High School
931	None	Low	Low	Average	Average	0	0	0	0	Yes	.	.	.	Education	.	.	.	.	.	.	.	.	.	Insufficient Urban Afforestation (trees without maintenance, urban construction without adequate afforestation, etc.)	.	.	Increased Pollution of Streams/Rivers	Increased Accumulation of Garbage in the Streets	Flooding	.	.	.	.	.	.	.	Invasion of Public Space	.	Urban Fires	.	Yes	Short-term course on Smart City or Decarbonized City	.	.	.	.	.	.	Superior
930	None	None	.	.	.	0	1	.	.	No	.	.	.	.	.	.	.	.	.	Environment (Arborização urbana, água, energia, coleta de lixo, etc)	.	.	.	.	.	.	.	.	.	Increase in Heat	.	.	.	.	.	.	.	.	.	.	Maybe	Short-term course on Smart City or Decarbonized City	.	.	.	.	.	.	Superior
929	None	None	.	None	Average	0	0	.	.	Yes	.	.	Culture	Education	Sport	Finance	Governance (transparência e combate à corrupção)	Mobility	.	Environment (Arborização urbana, água, energia, coleta de lixo, etc)	Health	.	.	.	Increased Air Pollution (Including odor, and stench)	Increased Noise Pollution	Increased Pollution of Streams/Rivers	Increased Accumulation of Garbage in the Streets	.	.	.	.	.	.	.	.	.	.	Urban Fires	.	Yes	Short-term course on Smart City or Decarbonized City	the Basic course on Disruptive Technologies (AI, IoT, Blockchain, etc)	Advanced course on Disruptive Technologies (AI, IoT, Blockchain, etc)	.	.	.	.	Superior
928	None	Low	Low	Average	Average	0	0	0	0	Yes	.	Social Assistance	Culture	Education	.	.	.	.	House	Environment (Arborização urbana, água, energia, coleta de lixo, etc)	Health	.	.	.	Increased Air Pollution (Including odor, and stench)	.	Increased Pollution of Streams/Rivers	Increased Accumulation of Garbage in the Streets	Flooding	Increase in Heat	.	.	Destruction of Green Areas	Waste of Water	.	.	.	Gas Emitting Vehicles	Urban Fires	.	Yes	Short-term course on Smart City or Decarbonized City	.	Advanced course on Disruptive Technologies (AI, IoT, Blockchain, etc)	.	.	.	.	Superior
927	None	None	None	Average	Low	0	0	0	0	Maybe	.	.	.	Education	.	.	.	.	.	.	.	.	.	.	.	.	Increased Pollution of Streams/Rivers	Increased Accumulation of Garbage in the Streets	Flooding	.	Increase in Traffic Congestion	.	.	.	.	.	.	.	.	.	Maybe	Short-term course on Smart City or Decarbonized City	the Basic course on Disruptive Technologies (AI, IoT, Blockchain, etc)	Advanced course on Disruptive Technologies (AI, IoT, Blockchain, etc)	.	.	.	.	High School
926	None	None	None	None	None	0	0	0	0	Yes	.	Social Assistance	Culture	Education	Sport	Finance	Governance (transparência e combate à corrupção)	Mobility	House	Environment (Arborização urbana, água, energia, coleta de lixo, etc)	Health	Construction	.	Insufficient Urban Afforestation (trees without maintenance, urban construction without adequate afforestation, etc.)	Increased Air Pollution (Including odor, and stench)	Increased Noise Pollution	Increased Pollution of Streams/Rivers	Increased Accumulation of Garbage in the Streets	Flooding	Increase in Heat	Increase in Traffic Congestion	Increase in Visual Pollution	Destruction of Green Areas	Waste of Water	Waste of Food	.	.	Gas Emitting Vehicles	Urban Fires	.	Yes	Short-term course on Smart City or Decarbonized City	the Basic course on Disruptive Technologies (AI, IoT, Blockchain, etc)	Advanced course on Disruptive Technologies (AI, IoT, Blockchain, etc)	Lato Sensu Specialization on Smart City or Decarbonized City	Master Course on Smart City or Decarbonized City	.	.	Specialization Lato Sensu
925	None	None	None	None	None	0	0	0	0	Yes	.	.	.	.	.	.	.	Mobility	House	Environment (Arborização urbana, água, energia, coleta de lixo, etc)	Health	Construction	.	.	Increased Air Pollution (Including odor, and stench)	.	Increased Pollution of Streams/Rivers	Increased Accumulation of Garbage in the Streets	Flooding	.	.	.	Destruction of Green Areas	.	.	.	.	Gas Emitting Vehicles	Urban Fires	.	Yes	Short-term course on Smart City or Decarbonized City	the Basic course on Disruptive Technologies (AI, IoT, Blockchain, etc)	Advanced course on Disruptive Technologies (AI, IoT, Blockchain, etc)	Lato Sensu Specialization on Smart City or Decarbonized City	Master Course on Smart City or Decarbonized City	Doctor Course on Smart City or Decarbonized City	.	Superior
924	None	Low	None	None	None	1	0	0	0	No	.	.	.	.	.	Finance	.	.	House	Environment (Arborização urbana, água, energia, coleta de lixo, etc)	.	.	.	.	.	Increased Noise Pollution	.	.	Flooding	Increase in Heat	Increase in Traffic Congestion	.	.	.	.	.	.	.	Urban Fires	.	No	Short-term course on Smart City or Decarbonized City	.	.	.	.	.	.	Ensino Fundamental
923	None	None	Average	Low	Low	0	0	0	0	Yes	.	Social Assistance	Culture	Education	.	.	Governance (transparência e combate à corrupção)	Mobility	House	Environment (Arborização urbana, água, energia, coleta de lixo, etc)	Health	.	.	Insufficient Urban Afforestation (trees without maintenance, urban construction without adequate afforestation, etc.)	Increased Air Pollution (Including odor, and stench)	.	Increased Pollution of Streams/Rivers	Increased Accumulation of Garbage in the Streets	Flooding	Increase in Heat	Increase in Traffic Congestion	.	Destruction of Green Areas	Waste of Water	Waste of Food	.	.	.	Urban Fires	.	Yes	Short-term course on Smart City or Decarbonized City	.	.	.	.	.	.	Superior
922	None	None	Low	None	Low	0	0	0	0	Maybe	.	.	.	Education	.	.	Governance (transparência e combate à corrupção)	.	.	.	Health	.	.	.	.	Increased Noise Pollution	.	Increased Accumulation of Garbage in the Streets	.	Increase in Heat	.	.	.	.	Waste of Food	.	Invasion of Public Space	.	.	.	Yes	Short-term course on Smart City or Decarbonized City	the Basic course on Disruptive Technologies (AI, IoT, Blockchain, etc)	.	.	.	.	.	Specialization Lato Sensu
921	None	Low	Low	Low	None	0	0	0	0	Maybe	.	Social Assistance	.	Education	.	.	.	.	House	.	Health	.	.	.	.	.	Increased Pollution of Streams/Rivers	.	.	Increase in Heat	.	.	Destruction of Green Areas	.	.	.	.	.	.	.	Yes	Short-term course on Smart City or Decarbonized City	.	.	.	.	.	.	Superior
920	None	None	None	None	None	0	0	0	0	Maybe	.	.	Culture	Education	Sport	Finance	.	Mobility	House	Environment (Arborização urbana, água, energia, coleta de lixo, etc)	.	.	.	Insufficient Urban Afforestation (trees without maintenance, urban construction without adequate afforestation, etc.)	.	.	Increased Pollution of Streams/Rivers	Increased Accumulation of Garbage in the Streets	.	.	.	.	Destruction of Green Areas	.	.	.	.	.	Urban Fires	.	Maybe	Short-term course on Smart City or Decarbonized City	the Basic course on Disruptive Technologies (AI, IoT, Blockchain, etc)	Advanced course on Disruptive Technologies (AI, IoT, Blockchain, etc)	.	.	.	.	Master
919	None	None	None	None	None	0	0	0	0	Yes	.	Social Assistance	Culture	Education	Sport	Finance	Governance (transparência e combate à corrupção)	.	.	.	.	.	.	Insufficient Urban Afforestation (trees without maintenance, urban construction without adequate afforestation, etc.)	Increased Air Pollution (Including odor, and stench)	Increased Noise Pollution	.	Increased Accumulation of Garbage in the Streets	Flooding	Increase in Heat	Increase in Traffic Congestion	Increase in Visual Pollution	Destruction of Green Areas	Waste of Water	Waste of Food	Waste of Energy	Invasion of Public Space	Gas Emitting Vehicles	Urban Fires	Others	Yes	Short-term course on Smart City or Decarbonized City	the Basic course on Disruptive Technologies (AI, IoT, Blockchain, etc)	Advanced course on Disruptive Technologies (AI, IoT, Blockchain, etc)	.	.	.	.	High School
918	None	Average	Low	Average	None	0	0	0	0	Yes	.	.	.	Education	.	.	.	.	.	.	.	.	.	.	Increased Air Pollution (Including odor, and stench)	Increased Noise Pollution	.	Increased Accumulation of Garbage in the Streets	Flooding	Increase in Heat	.	.	Destruction of Green Areas	Waste of Water	Waste of Food	Waste of Energy	.	.	Urban Fires	.	Yes	.	the Basic course on Disruptive Technologies (AI, IoT, Blockchain, etc)	.	.	.	.	.	Superior
917	Low	Low	Low	Average	Average	0	0	0	0	Maybe	.	.	.	Education	.	.	.	.	.	.	Health	Construction	.	Insufficient Urban Afforestation (trees without maintenance, urban construction without adequate afforestation, etc.)	.	.	Increased Pollution of Streams/Rivers	.	Flooding	Increase in Heat	.	.	Destruction of Green Areas	.	.	.	Invasion of Public Space	.	.	.	No	Short-term course on Smart City or Decarbonized City	.	.	.	.	.	.	High School
916	None	None	Low	Average	Low	0	0	0	0	Yes	.	Social Assistance	Culture	Education	.	.	.	.	.	.	.	.	.	Insufficient Urban Afforestation (trees without maintenance, urban construction without adequate afforestation, etc.)	.	.	Increased Pollution of Streams/Rivers	.	Flooding	.	.	.	.	.	.	.	.	.	.	.	Yes	Short-term course on Smart City or Decarbonized City	the Basic course on Disruptive Technologies (AI, IoT, Blockchain, etc)	.	.	.	.	.	Superior
915	Average	None	None	None	None	0	0	0	0	Maybe	.	.	.	.	.	.	.	.	.	Environment (Arborização urbana, água, energia, coleta de lixo, etc)	.	.	.	.	Increased Air Pollution (Including odor, and stench)	Increased Noise Pollution	Increased Pollution of Streams/Rivers	.	.	Increase in Heat	Increase in Traffic Congestion	.	.	.	.	.	.	.	.	.	Yes	.	.	.	.	.	Doctor Course on Smart City or Decarbonized City	.	High School
914	None	Low	Low	Average	Average	0	0	0	0	Yes	.	.	.	.	.	.	.	.	.	Environment (Arborização urbana, água, energia, coleta de lixo, etc)	.	.	.	Insufficient Urban Afforestation (trees without maintenance, urban construction without adequate afforestation, etc.)	.	.	Increased Pollution of Streams/Rivers	Increased Accumulation of Garbage in the Streets	.	Increase in Heat	Increase in Traffic Congestion	.	Destruction of Green Areas	.	.	.	.	.	Urban Fires	.	Yes	Short-term course on Smart City or Decarbonized City	the Basic course on Disruptive Technologies (AI, IoT, Blockchain, etc)	.	.	.	.	.	High School
913	None	None	None	None	None	0	0	0	0	No	.	.	Culture	Education	Sport	Finance	.	Mobility	House	Environment (Arborização urbana, água, energia, coleta de lixo, etc)	Health	.	.	Insufficient Urban Afforestation (trees without maintenance, urban construction without adequate afforestation, etc.)	.	.	Increased Pollution of Streams/Rivers	Increased Accumulation of Garbage in the Streets	Flooding	Increase in Heat	.	.	.	.	.	.	.	.	.	.	Yes	.	.	Advanced course on Disruptive Technologies (AI, IoT, Blockchain, etc)	.	.	.	.	Superior
912	None	None	Low	Average	Low	0	0	1	0	Maybe	.	.	Culture	Education	Sport	.	.	.	.	.	.	.	.	Insufficient Urban Afforestation (trees without maintenance, urban construction without adequate afforestation, etc.)	.	.	Increased Pollution of Streams/Rivers	.	.	.	Increase in Traffic Congestion	.	Destruction of Green Areas	.	.	.	.	.	Urban Fires	.	Maybe	Short-term course on Smart City or Decarbonized City	the Basic course on Disruptive Technologies (AI, IoT, Blockchain, etc)	.	.	.	.	.	Superior
911	None	None	None	None	None	0	0	0	0	Yes	.	.	.	Education	Sport	.	.	.	.	Environment (Arborização urbana, água, energia, coleta de lixo, etc)	.	.	.	Insufficient Urban Afforestation (trees without maintenance, urban construction without adequate afforestation, etc.)	.	.	Increased Pollution of Streams/Rivers	.	Flooding	.	Increase in Traffic Congestion	.	.	.	.	.	.	.	.	.	Maybe	Short-term course on Smart City or Decarbonized City	.	.	.	.	.	.	High School
910	Low	.	.	.	.	0	0	0	0	Yes	.	.	.	.	.	.	.	Mobility	.	Environment (Arborização urbana, água, energia, coleta de lixo, etc)	.	Construction	.	Insufficient Urban Afforestation (trees without maintenance, urban construction without adequate afforestation, etc.)	Increased Air Pollution (Including odor, and stench)	Increased Noise Pollution	Increased Pollution of Streams/Rivers	Increased Accumulation of Garbage in the Streets	Flooding	Increase in Heat	Increase in Traffic Congestion	Increase in Visual Pollution	Destruction of Green Areas	.	.	.	.	.	.	.	.	Short-term course on Smart City or Decarbonized City	.	.	.	.	.	.	Ensino Fundamental
909	None	Low	Low	Average	Average	0	0	0	0	Maybe	.	Social Assistance	Culture	Education	Sport	Finance	Governance (transparência e combate à corrupção)	Mobility	House	Environment (Arborização urbana, água, energia, coleta de lixo, etc)	Health	Construction	.	.	Increased Air Pollution (Including odor, and stench)	.	Increased Pollution of Streams/Rivers	Increased Accumulation of Garbage in the Streets	Flooding	.	.	.	.	.	.	.	.	.	Urban Fires	.	Maybe	.	the Basic course on Disruptive Technologies (AI, IoT, Blockchain, etc)	Advanced course on Disruptive Technologies (AI, IoT, Blockchain, etc)	.	.	.	.	Master
908	None	None	None	None	None	0	0	0	0	Yes	.	.	.	.	.	.	.	.	.	.	.	Construction	.	.	.	.	Increased Pollution of Streams/Rivers	.	.	.	.	.	.	.	.	.	.	.	.	.	Maybe	Short-term course on Smart City or Decarbonized City	.	.	.	.	.	.	Superior
907	None	None	None	None	None	0	0	0	0	Yes	.	.	.	.	.	.	.	Mobility	House	Environment (Arborização urbana, água, energia, coleta de lixo, etc)	Health	Construction	.	Insufficient Urban Afforestation (trees without maintenance, urban construction without adequate afforestation, etc.)	.	Increased Noise Pollution	Increased Pollution of Streams/Rivers	Increased Accumulation of Garbage in the Streets	.	.	.	.	Destruction of Green Areas	.	.	.	.	.	.	.	Yes	.	.	.	Lato Sensu Specialization on Smart City or Decarbonized City	.	.	.	Superior
906	Low	None	None	.	.	0	0	0	0	Yes	.	.	.	Education	.	.	Governance (transparência e combate à corrupção)	Mobility	.	.	.	.	.	Insufficient Urban Afforestation (trees without maintenance, urban construction without adequate afforestation, etc.)	Increased Air Pollution (Including odor, and stench)	Increased Noise Pollution	Increased Pollution of Streams/Rivers	Increased Accumulation of Garbage in the Streets	Flooding	Increase in Heat	Increase in Traffic Congestion	.	Destruction of Green Areas	Waste of Water	Waste of Food	.	.	Gas Emitting Vehicles	.	.	Yes	.	.	Advanced course on Disruptive Technologies (AI, IoT, Blockchain, etc)	Lato Sensu Specialization on Smart City or Decarbonized City	Master Course on Smart City or Decarbonized City	.	.	Superior
905	None	Low	Low	Low	Average	0	0	0	0	Yes	.	.	.	Education	.	.	.	Mobility	House	Environment (Arborização urbana, água, energia, coleta de lixo, etc)	.	.	.	Insufficient Urban Afforestation (trees without maintenance, urban construction without adequate afforestation, etc.)	.	Increased Noise Pollution	Increased Pollution of Streams/Rivers	.	.	.	Increase in Traffic Congestion	Increase in Visual Pollution	.	.	Waste of Food	Waste of Energy	.	.	.	.	Yes	Short-term course on Smart City or Decarbonized City	the Basic course on Disruptive Technologies (AI, IoT, Blockchain, etc)	Advanced course on Disruptive Technologies (AI, IoT, Blockchain, etc)	.	.	.	.	Doctor
904	None	None	None	None	None	0	0	.	.	Maybe	.	.	.	Education	.	.	.	.	.	.	.	.	.	Insufficient Urban Afforestation (trees without maintenance, urban construction without adequate afforestation, etc.)	.	.	.	Increased Accumulation of Garbage in the Streets	Flooding	Increase in Heat	.	.	Destruction of Green Areas	.	.	.	.	.	.	.	Maybe	Short-term course on Smart City or Decarbonized City	.	.	.	.	.	.	Superior
903	None	None	None	Low	None	0	0	0	0	Maybe	.	.	.	.	.	.	.	.	.	Environment (Arborização urbana, água, energia, coleta de lixo, etc)	.	Construction	.	.	Increased Air Pollution (Including odor, and stench)	Increased Noise Pollution	Increased Pollution of Streams/Rivers	Increased Accumulation of Garbage in the Streets	.	.	.	.	.	.	.	.	.	Gas Emitting Vehicles	.	.	Maybe	Short-term course on Smart City or Decarbonized City	the Basic course on Disruptive Technologies (AI, IoT, Blockchain, etc)	.	.	.	.	.	Superior
902	Low	Low	Average	High	Low	0	0	1	0	Yes	.	.	.	.	.	Finance	Governance (transparência e combate à corrupção)	Mobility	House	Environment (Arborização urbana, água, energia, coleta de lixo, etc)	Health	.	.	.	Increased Air Pollution (Including odor, and stench)	.	Increased Pollution of Streams/Rivers	Increased Accumulation of Garbage in the Streets	Flooding	.	.	.	Destruction of Green Areas	Waste of Water	Waste of Food	Waste of Energy	.	.	Urban Fires	.	Yes	.	the Basic course on Disruptive Technologies (AI, IoT, Blockchain, etc)	Advanced course on Disruptive Technologies (AI, IoT, Blockchain, etc)	.	.	.	.	High School
901	None	Low	Average	Average	None	0	0	0	0	Yes	.	.	.	.	.	.	Governance (transparência e combate à corrupção)	.	.	Environment (Arborização urbana, água, energia, coleta de lixo, etc)	.	.	.	Insufficient Urban Afforestation (trees without maintenance, urban construction without adequate afforestation, etc.)	.	.	.	.	.	.	.	.	.	.	.	.	.	.	.	.	Yes	Short-term course on Smart City or Decarbonized City	.	.	.	.	.	.	High School
900	None	None	None	None	.	0	0	0	0	Maybe	.	.	.	.	Sport	.	.	.	.	.	.	.	.	Insufficient Urban Afforestation (trees without maintenance, urban construction without adequate afforestation, etc.)	.	.	.	.	.	.	.	.	.	.	.	.	.	.	.	.	Maybe	Short-term course on Smart City or Decarbonized City	.	.	.	.	.	.	Superior
899	Low	Low	Low	Average	Average	0	0	0	0	Yes	.	.	.	.	.	.	.	.	.	Environment (Arborização urbana, água, energia, coleta de lixo, etc)	.	.	.	.	.	.	Increased Pollution of Streams/Rivers	.	.	.	.	.	.	.	.	.	.	.	.	.	Yes	.	.	Advanced course on Disruptive Technologies (AI, IoT, Blockchain, etc)	.	.	.	.	High School
898	None	None	None	None	None	0	0	0	0	Maybe	.	.	.	.	Sport	.	.	.	.	.	.	.	.	.	.	.	.	Increased Accumulation of Garbage in the Streets	.	.	.	.	.	.	.	.	.	.	.	.	No	Short-term course on Smart City or Decarbonized City	.	.	.	.	.	.	Superior
897	None	None	None	None	None	0	0	.	.	Yes	.	.	.	.	.	Finance	.	.	.	.	.	.	.	.	Increased Air Pollution (Including odor, and stench)	Increased Noise Pollution	Increased Pollution of Streams/Rivers	.	Flooding	.	.	.	.	Waste of Water	.	.	.	.	.	.	Yes	.	.	.	.	.	Doctor Course on Smart City or Decarbonized City	.	Superior
896	Low	Average	Average	Average	Low	0	0	0	0	Yes	.	Social Assistance	.	Education	Sport	.	Governance (transparência e combate à corrupção)	.	.	.	.	.	Others	.	Increased Air Pollution (Including odor, and stench)	.	Increased Pollution of Streams/Rivers	Increased Accumulation of Garbage in the Streets	.	Increase in Heat	Increase in Traffic Congestion	.	.	Waste of Water	Waste of Food	.	Invasion of Public Space	Gas Emitting Vehicles	Urban Fires	.	Yes	Short-term course on Smart City or Decarbonized City	.	.	Lato Sensu Specialization on Smart City or Decarbonized City	Master Course on Smart City or Decarbonized City	Doctor Course on Smart City or Decarbonized City	.	Superior
895	None	Low	Average	Average	Low	0	0	0	0	Yes	.	.	.	Education	.	.	.	.	.	Environment (Arborização urbana, água, energia, coleta de lixo, etc)	Health	Construction	.	Insufficient Urban Afforestation (trees without maintenance, urban construction without adequate afforestation, etc.)	Increased Air Pollution (Including odor, and stench)	Increased Noise Pollution	Increased Pollution of Streams/Rivers	Increased Accumulation of Garbage in the Streets	Flooding	Increase in Heat	Increase in Traffic Congestion	Increase in Visual Pollution	Destruction of Green Areas	Waste of Water	Waste of Food	Waste of Energy	Invasion of Public Space	Gas Emitting Vehicles	Urban Fires	.	Yes	Short-term course on Smart City or Decarbonized City	.	.	.	.	.	.	Specialization Lato Sensu
894	None	None	None	None	None	0	0	0	0	Maybe	.	.	Culture	.	Sport	.	.	.	House	.	Health	.	.	Insufficient Urban Afforestation (trees without maintenance, urban construction without adequate afforestation, etc.)	Increased Air Pollution (Including odor, and stench)	Increased Noise Pollution	Increased Pollution of Streams/Rivers	Increased Accumulation of Garbage in the Streets	.	.	Increase in Traffic Congestion	Increase in Visual Pollution	Destruction of Green Areas	Waste of Water	Waste of Food	Waste of Energy	.	Gas Emitting Vehicles	Urban Fires	.	Maybe	Short-term course on Smart City or Decarbonized City	.	.	.	.	.	.	Ensino Fundamental
893	None	None	None	Average	Average	0	0	0	0	Yes	.	.	Culture	.	.	.	Governance (transparência e combate à corrupção)	.	House	Environment (Arborização urbana, água, energia, coleta de lixo, etc)	Health	Construction	.	.	Increased Air Pollution (Including odor, and stench)	Increased Noise Pollution	Increased Pollution of Streams/Rivers	Increased Accumulation of Garbage in the Streets	.	Increase in Heat	Increase in Traffic Congestion	.	Destruction of Green Areas	Waste of Water	Waste of Food	Waste of Energy	.	Gas Emitting Vehicles	.	.	Yes	Short-term course on Smart City or Decarbonized City	.	.	.	.	.	.	Superior
892	Low	Average	High	Average	Low	0	0	0	0	Yes	.	.	.	.	.	.	.	.	.	Environment (Arborização urbana, água, energia, coleta de lixo, etc)	Health	.	.	.	.	.	.	Increased Accumulation of Garbage in the Streets	.	.	.	.	.	.	.	.	.	.	.	.	Yes	Short-term course on Smart City or Decarbonized City	.	.	.	.	.	.	High School
891	Low	Low	High	High	Average	0	0	1	0	Maybe	.	Social Assistance	Culture	.	Sport	.	.	.	.	.	.	.	.	.	.	Increased Noise Pollution	Increased Pollution of Streams/Rivers	.	.	.	Increase in Traffic Congestion	.	.	Waste of Water	Waste of Food	.	Invasion of Public Space	.	.	.	Maybe	.	.	.	Lato Sensu Specialization on Smart City or Decarbonized City	Master Course on Smart City or Decarbonized City	.	.	Superior
890	None	None	None	None	None	0	0	0	0	Maybe	Nonea	.	.	.	.	.	.	.	.	.	.	.	.	.	.	.	.	.	.	.	.	.	.	.	.	.	.	Gas Emitting Vehicles	.	.	Maybe	.	the Basic course on Disruptive Technologies (AI, IoT, Blockchain, etc)	.	.	.	.	.	High School
889	None	None	None	None	Low	0	0	0	0	Maybe	.	.	.	Education	.	.	.	.	.	.	.	.	.	Insufficient Urban Afforestation (trees without maintenance, urban construction without adequate afforestation, etc.)	Increased Air Pollution (Including odor, and stench)	Increased Noise Pollution	Increased Pollution of Streams/Rivers	Increased Accumulation of Garbage in the Streets	Flooding	Increase in Heat	Increase in Traffic Congestion	Increase in Visual Pollution	Destruction of Green Areas	Waste of Water	Waste of Food	.	Invasion of Public Space	Gas Emitting Vehicles	Urban Fires	Others	Yes	Short-term course on Smart City or Decarbonized City	.	.	.	.	.	.	High School
888	None	None	None	Average	Low	0	0	0	0	Yes	.	Social Assistance	Culture	Education	Sport	Finance	Governance (transparência e combate à corrupção)	Mobility	House	Environment (Arborização urbana, água, energia, coleta de lixo, etc)	Health	Construction	.	Insufficient Urban Afforestation (trees without maintenance, urban construction without adequate afforestation, etc.)	.	Increased Noise Pollution	.	Increased Accumulation of Garbage in the Streets	.	Increase in Heat	.	.	Destruction of Green Areas	Waste of Water	.	Waste of Energy	.	.	Urban Fires	.	Maybe	.	.	Advanced course on Disruptive Technologies (AI, IoT, Blockchain, etc)	Lato Sensu Specialization on Smart City or Decarbonized City	.	.	.	Superior
887	None	None	None	None	None	0	0	0	0	Yes	.	.	.	.	.	.	.	Mobility	House	Environment (Arborização urbana, água, energia, coleta de lixo, etc)	.	.	.	Insufficient Urban Afforestation (trees without maintenance, urban construction without adequate afforestation, etc.)	.	.	Increased Pollution of Streams/Rivers	.	.	Increase in Heat	Increase in Traffic Congestion	.	.	.	.	.	Invasion of Public Space	.	.	.	Yes	Short-term course on Smart City or Decarbonized City	the Basic course on Disruptive Technologies (AI, IoT, Blockchain, etc)	Advanced course on Disruptive Technologies (AI, IoT, Blockchain, etc)	Lato Sensu Specialization on Smart City or Decarbonized City	Master Course on Smart City or Decarbonized City	Doctor Course on Smart City or Decarbonized City	.	Superior
886	None	None	None	None	None	0	0	0	0	Maybe	.	.	.	Education	.	Finance	Governance (transparência e combate à corrupção)	.	House	Environment (Arborização urbana, água, energia, coleta de lixo, etc)	Health	.	Others	.	.	.	.	.	.	Increase in Heat	.	.	.	.	.	.	.	Gas Emitting Vehicles	.	.	Yes	Short-term course on Smart City or Decarbonized City	.	.	.	.	.	.	Specialization Lato Sensu
885	None	None	None	None	None	0	0	0	0	Maybe	.	.	.	Education	Sport	Finance	.	.	.	.	.	.	.	.	Increased Air Pollution (Including odor, and stench)	Increased Noise Pollution	.	.	.	Increase in Heat	Increase in Traffic Congestion	.	.	.	.	.	Invasion of Public Space	.	Urban Fires	.	Maybe	.	the Basic course on Disruptive Technologies (AI, IoT, Blockchain, etc)	.	.	.	.	.	High School
884	None	None	None	None	.	0	0	0	0	Yes	Nonea	.	.	.	.	.	.	.	.	.	.	.	Others	.	.	.	.	.	.	Increase in Heat	.	.	.	.	.	.	.	.	.	.	Yes	Short-term course on Smart City or Decarbonized City	the Basic course on Disruptive Technologies (AI, IoT, Blockchain, etc)	.	.	.	Doctor Course on Smart City or Decarbonized City	.	High School
883	None	Low	Average	Low	None	0	0	0	0	Maybe	.	.	.	Education	.	.	.	.	.	.	Health	Construction	.	.	Increased Air Pollution (Including odor, and stench)	.	Increased Pollution of Streams/Rivers	Increased Accumulation of Garbage in the Streets	.	.	.	.	.	.	.	.	.	.	.	.	Yes	Short-term course on Smart City or Decarbonized City	the Basic course on Disruptive Technologies (AI, IoT, Blockchain, etc)	Advanced course on Disruptive Technologies (AI, IoT, Blockchain, etc)	Lato Sensu Specialization on Smart City or Decarbonized City	Master Course on Smart City or Decarbonized City	Doctor Course on Smart City or Decarbonized City	.	Superior
882	None	None	None	None	None	0	0	0	0	Yes	.	.	.	.	.	.	.	.	.	Environment (Arborização urbana, água, energia, coleta de lixo, etc)	.	.	.	.	Increased Air Pollution (Including odor, and stench)	Increased Noise Pollution	Increased Pollution of Streams/Rivers	Increased Accumulation of Garbage in the Streets	.	.	Increase in Traffic Congestion	Increase in Visual Pollution	Destruction of Green Areas	Waste of Water	Waste of Food	.	Invasion of Public Space	.	Urban Fires	.	Maybe	Short-term course on Smart City or Decarbonized City	the Basic course on Disruptive Technologies (AI, IoT, Blockchain, etc)	Advanced course on Disruptive Technologies (AI, IoT, Blockchain, etc)	Lato Sensu Specialization on Smart City or Decarbonized City	.	.	.	High School
881	None	Average	Average	Average	Average	0	0	0	0	Yes	.	.	Culture	Education	.	.	.	.	House	Environment (Arborização urbana, água, energia, coleta de lixo, etc)	Health	Construction	.	.	Increased Air Pollution (Including odor, and stench)	.	Increased Pollution of Streams/Rivers	Increased Accumulation of Garbage in the Streets	Flooding	Increase in Heat	Increase in Traffic Congestion	.	Destruction of Green Areas	Waste of Water	.	.	.	.	Urban Fires	.	Yes	Short-term course on Smart City or Decarbonized City	the Basic course on Disruptive Technologies (AI, IoT, Blockchain, etc)	Advanced course on Disruptive Technologies (AI, IoT, Blockchain, etc)	Lato Sensu Specialization on Smart City or Decarbonized City	.	.	.	Superior
880	None	None	None	None	None	0	0	0	0	No	Nonea	.	.	.	.	.	.	.	.	.	.	.	.	Insufficient Urban Afforestation (trees without maintenance, urban construction without adequate afforestation, etc.)	.	.	.	.	.	.	.	.	.	.	.	.	.	.	.	.	No	Short-term course on Smart City or Decarbonized City	.	.	.	.	.	.	High School
879	Low	Low	Low	Average	Average	0	0	0	0	Yes	.	.	.	.	.	.	.	.	.	.	Health	.	.	Insufficient Urban Afforestation (trees without maintenance, urban construction without adequate afforestation, etc.)	Increased Air Pollution (Including odor, and stench)	Increased Noise Pollution	Increased Pollution of Streams/Rivers	Increased Accumulation of Garbage in the Streets	Flooding	Increase in Heat	Increase in Traffic Congestion	Increase in Visual Pollution	.	Waste of Water	.	.	.	Gas Emitting Vehicles	.	.	Yes	Short-term course on Smart City or Decarbonized City	.	.	.	.	.	.	High School
878	None	Low	High	Low	.	0	0	0	0	Yes	.	.	Culture	.	.	.	.	.	.	.	.	.	.	.	.	.	Increased Pollution of Streams/Rivers	.	.	.	.	.	.	.	.	.	.	.	.	.	Yes	.	.	.	.	Master Course on Smart City or Decarbonized City	.	.	Superior
877	None	None	Low	Low	Low	0	0	0	0	Maybe	.	Social Assistance	Culture	Education	Sport	Finance	Governance (transparência e combate à corrupção)	Mobility	House	Environment (Arborização urbana, água, energia, coleta de lixo, etc)	Health	.	.	.	Increased Air Pollution (Including odor, and stench)	Increased Noise Pollution	Increased Pollution of Streams/Rivers	Increased Accumulation of Garbage in the Streets	Flooding	.	Increase in Traffic Congestion	.	Destruction of Green Areas	Waste of Water	Waste of Food	.	Invasion of Public Space	.	Urban Fires	.	Maybe	.	.	Advanced course on Disruptive Technologies (AI, IoT, Blockchain, etc)	.	.	.	.	High School
876	Low	Low	Average	Average	None	0	0	0	0	Maybe	.	.	Culture	Education	.	.	Governance (transparência e combate à corrupção)	.	House	.	Health	Construction	.	.	.	Increased Noise Pollution	.	.	Flooding	Increase in Heat	Increase in Traffic Congestion	.	.	.	.	.	.	.	Urban Fires	.	Maybe	.	.	Advanced course on Disruptive Technologies (AI, IoT, Blockchain, etc)	Lato Sensu Specialization on Smart City or Decarbonized City	.	.	.	High School
875	None	Low	None	Low	Low	0	0	0	0	No	Nonea	.	.	.	.	.	.	.	.	.	.	.	.	.	.	Increased Noise Pollution	Increased Pollution of Streams/Rivers	.	Flooding	Increase in Heat	.	.	.	.	.	Waste of Energy	.	.	.	.	No	Short-term course on Smart City or Decarbonized City	.	.	.	.	.	.	High School
874	None	None	None	Low	None	0	0	0	0	Yes	.	.	.	.	.	.	.	.	.	.	.	.	Others	.	.	.	Increased Pollution of Streams/Rivers	.	.	.	.	.	.	.	.	.	.	.	.	.	Maybe	.	.	.	.	Master Course on Smart City or Decarbonized City	.	.	Superior
873	None	Low	Average	Low	Average	0	0	0	0	Yes	.	.	.	.	.	Finance	Governance (transparência e combate à corrupção)	Mobility	House	.	.	.	.	Insufficient Urban Afforestation (trees without maintenance, urban construction without adequate afforestation, etc.)	Increased Air Pollution (Including odor, and stench)	Increased Noise Pollution	Increased Pollution of Streams/Rivers	.	.	.	.	.	.	Waste of Water	.	.	.	.	Urban Fires	.	Yes	.	.	Advanced course on Disruptive Technologies (AI, IoT, Blockchain, etc)	Lato Sensu Specialization on Smart City or Decarbonized City	Master Course on Smart City or Decarbonized City	Doctor Course on Smart City or Decarbonized City	.	High School
872	None	None	None	Low	Low	0	0	0	0	Maybe	.	.	.	.	.	.	Governance (transparência e combate à corrupção)	.	.	Environment (Arborização urbana, água, energia, coleta de lixo, etc)	.	Construction	.	.	Increased Air Pollution (Including odor, and stench)	.	Increased Pollution of Streams/Rivers	.	.	.	Increase in Traffic Congestion	.	.	.	Waste of Food	Waste of Energy	.	.	.	.	Maybe	Short-term course on Smart City or Decarbonized City	the Basic course on Disruptive Technologies (AI, IoT, Blockchain, etc)	Advanced course on Disruptive Technologies (AI, IoT, Blockchain, etc)	.	.	.	.	High School
871	None	None	None	None	None	0	0	0	0	Yes	.	.	.	.	Sport	.	.	.	.	Environment (Arborização urbana, água, energia, coleta de lixo, etc)	.	.	.	Insufficient Urban Afforestation (trees without maintenance, urban construction without adequate afforestation, etc.)	.	.	Increased Pollution of Streams/Rivers	Increased Accumulation of Garbage in the Streets	.	Increase in Heat	Increase in Traffic Congestion	.	Destruction of Green Areas	.	.	.	.	.	.	.	Yes	Short-term course on Smart City or Decarbonized City	.	.	.	.	.	.	Specialization Lato Sensu
870	None	None	None	Average	Average	0	0	0	0	Yes	.	Social Assistance	.	.	.	.	.	.	House	Environment (Arborização urbana, água, energia, coleta de lixo, etc)	.	.	.	.	Increased Air Pollution (Including odor, and stench)	.	.	Increased Accumulation of Garbage in the Streets	.	.	Increase in Traffic Congestion	.	.	.	.	.	.	Gas Emitting Vehicles	Urban Fires	.	Yes	Short-term course on Smart City or Decarbonized City	.	.	.	.	.	.	High School
869	None	None	None	None	None	0	0	0	0	Maybe	.	.	.	.	Sport	.	.	.	.	.	.	.	.	.	Increased Air Pollution (Including odor, and stench)	Increased Noise Pollution	.	.	Flooding	Increase in Heat	.	.	.	.	Waste of Food	.	.	.	.	.	Maybe	Short-term course on Smart City or Decarbonized City	.	.	.	.	.	.	High School
868	None	None	None	Low	None	0	0	0	0	Maybe	.	.	Culture	.	.	.	.	.	.	.	.	.	.	Insufficient Urban Afforestation (trees without maintenance, urban construction without adequate afforestation, etc.)	Increased Air Pollution (Including odor, and stench)	.	.	.	Flooding	Increase in Heat	Increase in Traffic Congestion	.	.	.	.	.	.	.	.	.	Maybe	Short-term course on Smart City or Decarbonized City	.	.	.	.	.	.	High School
867	None	None	None	Low	None	0	0	0	0	Yes	.	.	.	Education	.	.	.	Mobility	.	.	.	.	.	.	.	.	.	.	Flooding	.	.	.	.	Waste of Water	Waste of Food	.	.	Gas Emitting Vehicles	Urban Fires	.	Yes	.	the Basic course on Disruptive Technologies (AI, IoT, Blockchain, etc)	.	.	.	.	.	Superior
866	None	None	None	None	None	0	0	0	0	Maybe	.	.	.	.	.	.	.	.	.	Environment (Arborização urbana, água, energia, coleta de lixo, etc)	.	.	.	.	Increased Air Pollution (Including odor, and stench)	Increased Noise Pollution	Increased Pollution of Streams/Rivers	.	Flooding	Increase in Heat	.	.	.	.	.	.	.	.	.	.	Maybe	Short-term course on Smart City or Decarbonized City	.	.	.	.	.	.	Superior
865	None	None	None	Low	None	0	0	0	0	Yes	.	Social Assistance	.	Education	.	.	.	.	.	.	.	.	.	Insufficient Urban Afforestation (trees without maintenance, urban construction without adequate afforestation, etc.)	Increased Air Pollution (Including odor, and stench)	.	Increased Pollution of Streams/Rivers	Increased Accumulation of Garbage in the Streets	Flooding	.	.	.	.	.	.	.	.	.	.	.	Yes	Short-term course on Smart City or Decarbonized City	.	.	.	.	.	.	High School
864	None	None	Low	Low	None	0	0	0	0	Yes	.	.	.	.	.	Finance	.	Mobility	.	.	.	.	.	.	.	.	Increased Pollution of Streams/Rivers	Increased Accumulation of Garbage in the Streets	Flooding	.	Increase in Traffic Congestion	.	.	.	.	.	.	Gas Emitting Vehicles	.	.	Yes	Short-term course on Smart City or Decarbonized City	.	.	.	.	.	.	High School
863	None	None	None	Low	None	0	0	0	0	Maybe	.	.	.	.	.	Finance	.	.	.	.	.	.	.	.	Increased Air Pollution (Including odor, and stench)	.	Increased Pollution of Streams/Rivers	Increased Accumulation of Garbage in the Streets	Flooding	.	Increase in Traffic Congestion	.	.	.	.	.	.	.	.	.	Maybe	Short-term course on Smart City or Decarbonized City	.	.	.	.	.	.	High School
862	None	None	None	Low	None	0	0	0	0	Maybe	.	Social Assistance	.	.	.	.	.	.	.	.	.	.	.	.	.	.	Increased Pollution of Streams/Rivers	Increased Accumulation of Garbage in the Streets	Flooding	Increase in Heat	.	.	Destruction of Green Areas	.	.	.	.	.	.	.	Maybe	Short-term course on Smart City or Decarbonized City	.	.	.	.	.	.	High School
861	None	None	None	None	None	0	0	0	0	Maybe	.	.	.	Education	.	.	.	.	.	.	.	.	.	.	.	.	Increased Pollution of Streams/Rivers	Increased Accumulation of Garbage in the Streets	Flooding	Increase in Heat	Increase in Traffic Congestion	.	.	.	.	.	.	.	.	.	Maybe	Short-term course on Smart City or Decarbonized City	.	.	.	.	.	.	High School
860	None	None	None	Low	None	0	0	0	0	Maybe	.	.	.	.	.	.	.	.	.	Environment (Arborização urbana, água, energia, coleta de lixo, etc)	.	.	.	.	.	Increased Noise Pollution	Increased Pollution of Streams/Rivers	Increased Accumulation of Garbage in the Streets	Flooding	Increase in Heat	.	.	.	.	.	.	.	.	.	.	Maybe	Short-term course on Smart City or Decarbonized City	.	.	.	.	.	.	High School
859	None	None	None	Low	None	0	0	0	0	Maybe	.	.	.	.	Sport	.	.	Mobility	.	.	.	.	.	.	.	.	.	Increased Accumulation of Garbage in the Streets	Flooding	Increase in Heat	Increase in Traffic Congestion	.	.	.	.	.	.	Gas Emitting Vehicles	.	.	Maybe	Short-term course on Smart City or Decarbonized City	.	.	.	.	.	.	High School
858	None	None	None	Low	None	0	0	0	0	Maybe	.	Social Assistance	.	Education	.	.	.	.	.	.	.	.	.	.	Increased Air Pollution (Including odor, and stench)	.	Increased Pollution of Streams/Rivers	Increased Accumulation of Garbage in the Streets	Flooding	Increase in Heat	.	.	.	.	.	.	.	.	.	.	Maybe	Short-term course on Smart City or Decarbonized City	.	.	.	.	.	.	High School
857	None	None	None	Low	None	0	0	0	0	Maybe	.	Social Assistance	.	.	.	.	.	.	.	.	.	.	.	.	.	.	.	Increased Accumulation of Garbage in the Streets	Flooding	Increase in Heat	.	.	.	.	Waste of Food	.	.	.	Urban Fires	.	Maybe	Short-term course on Smart City or Decarbonized City	.	.	.	.	.	.	High School
856	None	None	None	Low	None	0	0	0	0	Yes	.	.	.	.	.	.	.	.	House	Environment (Arborização urbana, água, energia, coleta de lixo, etc)	.	.	.	.	.	.	Increased Pollution of Streams/Rivers	Increased Accumulation of Garbage in the Streets	Flooding	Increase in Heat	.	.	.	.	Waste of Food	.	.	.	.	.	Yes	Short-term course on Smart City or Decarbonized City	.	.	.	.	.	.	High School
855	None	None	None	Low	None	0	0	0	0	Maybe	.	.	Culture	Education	Sport	.	.	.	.	.	.	.	.	.	Increased Air Pollution (Including odor, and stench)	Increased Noise Pollution	.	Increased Accumulation of Garbage in the Streets	Flooding	.	Increase in Traffic Congestion	.	.	.	.	.	.	.	.	.	Maybe	Short-term course on Smart City or Decarbonized City	.	.	.	.	.	.	High School
854	None	None	None	Low	None	0	0	0	0	Maybe	.	.	.	.	.	.	.	.	House	.	.	Construction	.	.	.	.	Increased Pollution of Streams/Rivers	Increased Accumulation of Garbage in the Streets	Flooding	Increase in Heat	.	.	.	.	Waste of Food	.	.	.	.	.	Maybe	Short-term course on Smart City or Decarbonized City	.	.	.	.	.	.	High School
853	None	None	None	Low	Low	0	0	0	0	Yes	.	.	.	.	Sport	.	Governance (transparência e combate à corrupção)	Mobility	House	Environment (Arborização urbana, água, energia, coleta de lixo, etc)	.	.	.	.	Increased Air Pollution (Including odor, and stench)	Increased Noise Pollution	.	Increased Accumulation of Garbage in the Streets	Flooding	.	.	.	Destruction of Green Areas	.	.	.	.	.	.	.	Yes	Short-term course on Smart City or Decarbonized City	.	.	.	.	.	.	High School
852	None	None	None	Low	None	0	0	0	0	Maybe	.	.	Culture	Education	.	.	.	.	.	.	.	.	.	Insufficient Urban Afforestation (trees without maintenance, urban construction without adequate afforestation, etc.)	.	.	.	Increased Accumulation of Garbage in the Streets	Flooding	.	.	.	.	.	.	.	Invasion of Public Space	Gas Emitting Vehicles	.	.	Maybe	.	the Basic course on Disruptive Technologies (AI, IoT, Blockchain, etc)	.	.	.	.	.	High School
851	None	None	Low	Low	Low	0	0	0	0	Yes	.	Social Assistance	Culture	Education	.	.	.	.	.	.	Health	.	.	Insufficient Urban Afforestation (trees without maintenance, urban construction without adequate afforestation, etc.)	Increased Air Pollution (Including odor, and stench)	.	Increased Pollution of Streams/Rivers	Increased Accumulation of Garbage in the Streets	Flooding	.	.	.	.	.	.	.	.	.	.	.	Yes	Short-term course on Smart City or Decarbonized City	.	.	.	.	.	.	High School
850	None	Low	.	.	.	2	0	0	0	Maybe	.	.	.	Education	.	.	.	.	.	.	.	.	.	.	Increased Air Pollution (Including odor, and stench)	.	.	.	.	.	.	.	.	.	.	.	.	.	.	.	Maybe	Short-term course on Smart City or Decarbonized City	the Basic course on Disruptive Technologies (AI, IoT, Blockchain, etc)	Advanced course on Disruptive Technologies (AI, IoT, Blockchain, etc)	Lato Sensu Specialization on Smart City or Decarbonized City	Master Course on Smart City or Decarbonized City	Doctor Course on Smart City or Decarbonized City	.	Specialization Lato Sensu
849	None	Low	Average	Low	Low	0	0	.	.	Yes	.	.	.	.	.	.	Governance (transparência e combate à corrupção)	.	.	.	.	.	.	.	.	.	Increased Pollution of Streams/Rivers	.	.	.	.	.	.	.	.	.	.	.	.	.	Yes	.	the Basic course on Disruptive Technologies (AI, IoT, Blockchain, etc)	.	.	.	.	.	Superior
848	Average	Average	Average	Average	Average	0	0	0	0	Yes	.	.	.	.	.	.	.	.	.	.	.	Construction	.	.	Increased Air Pollution (Including odor, and stench)	.	Increased Pollution of Streams/Rivers	.	Flooding	Increase in Heat	.	.	Destruction of Green Areas	.	.	.	.	.	.	.	Yes	Short-term course on Smart City or Decarbonized City	the Basic course on Disruptive Technologies (AI, IoT, Blockchain, etc)	.	.	.	.	.	High School
847	None	None	None	Average	Low	0	0	0	0	Yes	.	Social Assistance	.	Education	.	Finance	Governance (transparência e combate à corrupção)	Mobility	.	.	Health	.	.	Insufficient Urban Afforestation (trees without maintenance, urban construction without adequate afforestation, etc.)	Increased Air Pollution (Including odor, and stench)	Increased Noise Pollution	Increased Pollution of Streams/Rivers	Increased Accumulation of Garbage in the Streets	Flooding	Increase in Heat	Increase in Traffic Congestion	.	.	Waste of Water	.	.	.	Gas Emitting Vehicles	Urban Fires	.	Yes	Short-term course on Smart City or Decarbonized City	the Basic course on Disruptive Technologies (AI, IoT, Blockchain, etc)	Advanced course on Disruptive Technologies (AI, IoT, Blockchain, etc)	.	.	.	.	Superior
846	None	None	None	None	None	0	0	0	0	Maybe	.	Social Assistance	.	.	.	.	.	.	.	Environment (Arborização urbana, água, energia, coleta de lixo, etc)	Health	.	.	Insufficient Urban Afforestation (trees without maintenance, urban construction without adequate afforestation, etc.)	.	.	Increased Pollution of Streams/Rivers	Increased Accumulation of Garbage in the Streets	.	.	Increase in Traffic Congestion	.	.	.	.	.	Invasion of Public Space	.	.	.	Maybe	.	.	.	Lato Sensu Specialization on Smart City or Decarbonized City	Master Course on Smart City or Decarbonized City	.	.	Superior
845	Average	Average	Average	Average	Average	0	0	0	0	Maybe	.	.	.	.	.	.	.	.	.	.	.	.	Others	.	.	.	Increased Pollution of Streams/Rivers	Increased Accumulation of Garbage in the Streets	.	Increase in Heat	.	.	Destruction of Green Areas	.	.	.	.	.	Urban Fires	.	Maybe	Short-term course on Smart City or Decarbonized City	.	.	.	.	.	.	High School
844	None	None	None	None	None	0	0	0	0	Yes	.	.	.	.	.	.	.	Mobility	.	.	.	.	.	Insufficient Urban Afforestation (trees without maintenance, urban construction without adequate afforestation, etc.)	.	.	Increased Pollution of Streams/Rivers	.	.	.	.	.	Destruction of Green Areas	.	.	.	.	.	Urban Fires	.	Maybe	Short-term course on Smart City or Decarbonized City	the Basic course on Disruptive Technologies (AI, IoT, Blockchain, etc)	.	.	.	.	.	Superior
843	None	None	None	None	None	0	0	0	0	Maybe	.	.	.	Education	.	.	Governance (transparência e combate à corrupção)	.	.	Environment (Arborização urbana, água, energia, coleta de lixo, etc)	.	.	.	.	.	.	Increased Pollution of Streams/Rivers	Increased Accumulation of Garbage in the Streets	Flooding	.	.	.	Destruction of Green Areas	Waste of Water	.	.	Invasion of Public Space	.	.	.	Maybe	Short-term course on Smart City or Decarbonized City	.	.	.	.	.	.	Superior
842	None	Low	Low	Low	Low	0	.	2	.	Yes	.	.	.	.	.	.	.	.	.	.	.	Construction	.	Insufficient Urban Afforestation (trees without maintenance, urban construction without adequate afforestation, etc.)	.	Increased Noise Pollution	Increased Pollution of Streams/Rivers	.	Flooding	.	Increase in Traffic Congestion	.	Destruction of Green Areas	Waste of Water	Waste of Food	Waste of Energy	Invasion of Public Space	.	Urban Fires	.	Yes	Short-term course on Smart City or Decarbonized City	the Basic course on Disruptive Technologies (AI, IoT, Blockchain, etc)	.	.	.	.	.	Specialization Lato Sensu
841	Low	Low	Low	Low	Low	0	0	0	0	Yes	.	.	.	Education	.	.	.	Mobility	House	Environment (Arborização urbana, água, energia, coleta de lixo, etc)	Health	Construction	.	.	Increased Air Pollution (Including odor, and stench)	.	Increased Pollution of Streams/Rivers	Increased Accumulation of Garbage in the Streets	Flooding	.	Increase in Traffic Congestion	.	Destruction of Green Areas	.	.	.	.	.	.	.	Yes	Short-term course on Smart City or Decarbonized City	.	.	.	.	.	.	Superior
840	None	None	None	Low	Low	0	0	0	0	Yes	.	.	.	.	.	.	Governance (transparência e combate à corrupção)	Mobility	.	Environment (Arborização urbana, água, energia, coleta de lixo, etc)	.	.	.	.	.	.	Increased Pollution of Streams/Rivers	Increased Accumulation of Garbage in the Streets	Flooding	Increase in Heat	Increase in Traffic Congestion	.	Destruction of Green Areas	Waste of Water	.	.	.	Gas Emitting Vehicles	.	.	Yes	Short-term course on Smart City or Decarbonized City	the Basic course on Disruptive Technologies (AI, IoT, Blockchain, etc)	Advanced course on Disruptive Technologies (AI, IoT, Blockchain, etc)	Lato Sensu Specialization on Smart City or Decarbonized City	.	.	.	High School
839	None	None	Low	High	Average	0	0	0	0	Maybe	.	.	.	.	.	.	Governance (transparência e combate à corrupção)	Mobility	House	Environment (Arborização urbana, água, energia, coleta de lixo, etc)	Health	Construction	.	.	.	.	Increased Pollution of Streams/Rivers	Increased Accumulation of Garbage in the Streets	Flooding	.	Increase in Traffic Congestion	.	.	.	.	.	.	.	.	.	Yes	Short-term course on Smart City or Decarbonized City	the Basic course on Disruptive Technologies (AI, IoT, Blockchain, etc)	.	.	.	.	.	Specialization Lato Sensu
838	None	Low	Average	High	Low	0	.	.	.	Yes	.	Social Assistance	Culture	Education	.	.	.	.	.	.	.	.	.	.	Increased Air Pollution (Including odor, and stench)	Increased Noise Pollution	Increased Pollution of Streams/Rivers	.	.	.	.	.	.	.	.	.	.	.	.	.	No	.	.	Advanced course on Disruptive Technologies (AI, IoT, Blockchain, etc)	.	.	.	.	Superior
837	Low	Low	None	.	.	0	0	0	0	Yes	.	.	.	.	.	.	.	Mobility	.	.	.	.	.	Insufficient Urban Afforestation (trees without maintenance, urban construction without adequate afforestation, etc.)	.	.	Increased Pollution of Streams/Rivers	Increased Accumulation of Garbage in the Streets	.	.	.	.	Destruction of Green Areas	Waste of Water	Waste of Food	Waste of Energy	Invasion of Public Space	.	.	Others	Yes	.	.	.	Lato Sensu Specialization on Smart City or Decarbonized City	.	.	.	Specialization Lato Sensu
836	Average	Average	Average	Average	Average	0	0	0	0	Yes	.	.	Culture	Education	.	.	.	.	.	.	.	.	.	.	.	.	Increased Pollution of Streams/Rivers	.	.	.	.	.	Destruction of Green Areas	.	.	.	.	.	Urban Fires	.	Yes	Short-term course on Smart City or Decarbonized City	the Basic course on Disruptive Technologies (AI, IoT, Blockchain, etc)	.	.	.	.	.	Superior
835	Low	Average	None	Average	Average	0	0	0	0	Maybe	.	.	.	.	.	.	.	.	.	Environment (Arborização urbana, água, energia, coleta de lixo, etc)	.	.	.	.	.	.	Increased Pollution of Streams/Rivers	.	.	.	.	.	.	.	.	.	.	.	.	.	Yes	.	the Basic course on Disruptive Technologies (AI, IoT, Blockchain, etc)	.	.	.	.	.	Superior
834	None	None	None	None	None	0	0	0	0	Yes	.	.	.	.	.	.	.	.	.	.	.	.	Others	.	Increased Air Pollution (Including odor, and stench)	.	Increased Pollution of Streams/Rivers	.	Flooding	.	Increase in Traffic Congestion	.	.	.	.	.	.	.	Urban Fires	.	Yes	.	the Basic course on Disruptive Technologies (AI, IoT, Blockchain, etc)	.	.	.	.	.	High School
833	None	Low	Low	Low	Low	0	0	0	0	Maybe	.	.	.	Education	.	.	.	.	.	.	.	.	.	.	.	.	.	Increased Accumulation of Garbage in the Streets	.	.	.	.	.	.	.	.	.	.	.	.	Maybe	Short-term course on Smart City or Decarbonized City	.	.	.	.	.	.	Superior
832	None	None	None	None	None	0	0	0	0	Maybe	Nonea	.	.	.	.	.	.	.	.	.	.	.	.	Insufficient Urban Afforestation (trees without maintenance, urban construction without adequate afforestation, etc.)	.	Increased Noise Pollution	Increased Pollution of Streams/Rivers	Increased Accumulation of Garbage in the Streets	.	.	Increase in Traffic Congestion	.	Destruction of Green Areas	.	.	.	.	.	Urban Fires	.	No	.	.	Advanced course on Disruptive Technologies (AI, IoT, Blockchain, etc)	.	.	.	.	High School
831	Low	Low	Low	Low	Low	0	0	0	0	Yes	.	.	.	.	.	.	.	Mobility	.	Environment (Arborização urbana, água, energia, coleta de lixo, etc)	.	.	.	Insufficient Urban Afforestation (trees without maintenance, urban construction without adequate afforestation, etc.)	.	.	Increased Pollution of Streams/Rivers	Increased Accumulation of Garbage in the Streets	.	.	.	.	.	.	.	Waste of Energy	.	.	.	.	Maybe	Short-term course on Smart City or Decarbonized City	the Basic course on Disruptive Technologies (AI, IoT, Blockchain, etc)	.	.	.	.	.	Doctor
830	None	None	Low	None	None	3	1	.	.	Maybe	.	.	.	.	Sport	.	.	.	.	Environment (Arborização urbana, água, energia, coleta de lixo, etc)	.	.	.	.	.	.	.	.	.	.	.	.	Destruction of Green Areas	.	.	.	.	.	.	.	Yes	.	.	.	.	.	Doctor Course on Smart City or Decarbonized City	.	High School
829	Low	Low	Average	Average	.	0	0	0	0	Yes	.	.	.	.	.	.	Governance (transparência e combate à corrupção)	Mobility	.	.	.	.	.	.	.	.	.	.	.	.	Increase in Traffic Congestion	.	.	.	.	.	.	.	.	.	Yes	Short-term course on Smart City or Decarbonized City	the Basic course on Disruptive Technologies (AI, IoT, Blockchain, etc)	.	.	.	.	.	Doctor
828	None	None	Low	None	None	0	0	0	0	Maybe	.	.	.	Education	.	.	.	Mobility	.	Environment (Arborização urbana, água, energia, coleta de lixo, etc)	Health	.	.	.	Increased Air Pollution (Including odor, and stench)	.	.	Increased Accumulation of Garbage in the Streets	.	.	Increase in Traffic Congestion	.	.	Waste of Water	Waste of Food	Waste of Energy	.	.	.	.	Maybe	Short-term course on Smart City or Decarbonized City	.	Advanced course on Disruptive Technologies (AI, IoT, Blockchain, etc)	.	.	.	.	Superior
827	None	None	None	None	None	0	0	0	0	Maybe	.	.	.	.	.	Finance	.	.	.	.	.	.	.	.	.	.	Increased Pollution of Streams/Rivers	.	.	.	.	.	.	.	.	.	.	.	.	.	Maybe	.	the Basic course on Disruptive Technologies (AI, IoT, Blockchain, etc)	.	.	.	.	.	High School
826	None	None	Low	Average	None	1	0	0	0	Yes	.	.	.	.	.	Finance	.	.	.	.	.	.	Others	.	Increased Air Pollution (Including odor, and stench)	.	Increased Pollution of Streams/Rivers	Increased Accumulation of Garbage in the Streets	.	Increase in Heat	.	.	.	.	.	.	Invasion of Public Space	.	.	.	Yes	.	.	Advanced course on Disruptive Technologies (AI, IoT, Blockchain, etc)	Lato Sensu Specialization on Smart City or Decarbonized City	.	.	.	High School
825	Low	Low	None	None	None	0	0	0	0	Yes	.	.	Culture	Education	.	.	Governance (transparência e combate à corrupção)	Mobility	.	Environment (Arborização urbana, água, energia, coleta de lixo, etc)	Health	.	.	.	.	.	Increased Pollution of Streams/Rivers	Increased Accumulation of Garbage in the Streets	.	Increase in Heat	Increase in Traffic Congestion	.	.	Waste of Water	Waste of Food	.	.	.	.	.	Yes	.	the Basic course on Disruptive Technologies (AI, IoT, Blockchain, etc)	Advanced course on Disruptive Technologies (AI, IoT, Blockchain, etc)	.	.	.	.	Specialization Lato Sensu
824	None	Low	Low	Average	Low	0	0	0	0	Maybe	.	.	Culture	.	.	.	.	Mobility	.	Environment (Arborização urbana, água, energia, coleta de lixo, etc)	Health	.	.	.	Increased Air Pollution (Including odor, and stench)	.	Increased Pollution of Streams/Rivers	Increased Accumulation of Garbage in the Streets	.	.	.	.	Destruction of Green Areas	.	.	.	.	.	Urban Fires	.	Maybe	Short-term course on Smart City or Decarbonized City	the Basic course on Disruptive Technologies (AI, IoT, Blockchain, etc)	.	.	.	.	.	Superior
823	None	Average	None	Average	Average	1	0	0	0	Yes	.	.	.	.	.	.	.	.	.	Environment (Arborização urbana, água, energia, coleta de lixo, etc)	.	.	.	.	.	.	Increased Pollution of Streams/Rivers	Increased Accumulation of Garbage in the Streets	.	.	.	.	.	Waste of Water	.	.	Invasion of Public Space	.	Urban Fires	.	Yes	.	.	.	.	Master Course on Smart City or Decarbonized City	.	.	Specialization Lato Sensu
822	Low	Average	Low	Average	Average	0	0	0	1	Yes	.	.	.	Education	.	.	.	Mobility	.	Environment (Arborização urbana, água, energia, coleta de lixo, etc)	.	Construction	.	.	.	.	Increased Pollution of Streams/Rivers	.	.	Increase in Heat	.	.	.	.	.	.	.	.	Urban Fires	.	Yes	.	.	.	.	Master Course on Smart City or Decarbonized City	.	.	Specialization Lato Sensu
821	None	None	None	None	None	0	0	0	0	Maybe	.	.	.	.	Sport	.	.	.	.	.	.	.	.	Insufficient Urban Afforestation (trees without maintenance, urban construction without adequate afforestation, etc.)	Increased Air Pollution (Including odor, and stench)	Increased Noise Pollution	Increased Pollution of Streams/Rivers	Increased Accumulation of Garbage in the Streets	.	Increase in Heat	Increase in Traffic Congestion	.	.	Waste of Water	.	Waste of Energy	.	.	Urban Fires	.	Yes	Short-term course on Smart City or Decarbonized City	.	.	.	.	.	.	Superior
820	Low	Low	Low	Low	Low	0	0	.	.	Yes	.	.	.	.	.	.	Governance (transparência e combate à corrupção)	.	.	.	.	.	.	Insufficient Urban Afforestation (trees without maintenance, urban construction without adequate afforestation, etc.)	.	.	Increased Pollution of Streams/Rivers	Increased Accumulation of Garbage in the Streets	.	Increase in Heat	.	.	.	.	.	.	Invasion of Public Space	.	.	.	Maybe	Short-term course on Smart City or Decarbonized City	.	.	.	.	.	.	Superior
819	None	None	None	None	Low	0	0	0	0	Yes	.	.	.	.	.	.	.	Mobility	.	Environment (Arborização urbana, água, energia, coleta de lixo, etc)	Health	.	.	.	.	.	Increased Pollution of Streams/Rivers	Increased Accumulation of Garbage in the Streets	Flooding	Increase in Heat	Increase in Traffic Congestion	.	Destruction of Green Areas	.	.	.	.	.	Urban Fires	.	Yes	Short-term course on Smart City or Decarbonized City	.	.	.	.	.	.	Superior
818	None	None	Average	Average	Average	0	0	0	0	Yes	.	.	.	.	.	.	.	.	.	Environment (Arborização urbana, água, energia, coleta de lixo, etc)	.	.	.	.	.	Increased Noise Pollution	Increased Pollution of Streams/Rivers	.	.	.	Increase in Traffic Congestion	.	Destruction of Green Areas	.	.	.	.	.	Urban Fires	.	Yes	.	.	Advanced course on Disruptive Technologies (AI, IoT, Blockchain, etc)	.	.	.	.	High School
817	None	Average	Low	High	High	0	0	0	0	Yes	.	.	.	.	.	.	.	Mobility	.	.	.	.	.	Insufficient Urban Afforestation (trees without maintenance, urban construction without adequate afforestation, etc.)	.	.	Increased Pollution of Streams/Rivers	.	.	Increase in Heat	.	.	.	.	.	.	Invasion of Public Space	.	Urban Fires	.	Yes	Short-term course on Smart City or Decarbonized City	the Basic course on Disruptive Technologies (AI, IoT, Blockchain, etc)	Advanced course on Disruptive Technologies (AI, IoT, Blockchain, etc)	.	.	.	.	High School
816	None	None	None	None	None	0	0	0	0	Maybe	.	.	.	.	.	.	.	.	House	Environment (Arborização urbana, água, energia, coleta de lixo, etc)	.	.	.	Insufficient Urban Afforestation (trees without maintenance, urban construction without adequate afforestation, etc.)	.	.	Increased Pollution of Streams/Rivers	Increased Accumulation of Garbage in the Streets	.	Increase in Heat	Increase in Traffic Congestion	.	Destruction of Green Areas	.	.	.	.	.	Urban Fires	.	Maybe	Short-term course on Smart City or Decarbonized City	.	.	.	.	.	.	High School
815	Low	None	Average	High	Average	2	0	0	0	Yes	.	.	.	.	.	.	.	.	.	Environment (Arborização urbana, água, energia, coleta de lixo, etc)	.	.	.	.	.	.	.	Increased Accumulation of Garbage in the Streets	.	.	.	.	.	.	.	.	.	.	.	.	Yes	.	.	Advanced course on Disruptive Technologies (AI, IoT, Blockchain, etc)	.	.	.	.	High School
814	Average	Average	Average	High	Low	0	0	0	0	Yes	.	.	.	.	.	.	.	.	.	.	.	.	Others	.	.	.	Increased Pollution of Streams/Rivers	Increased Accumulation of Garbage in the Streets	Flooding	.	Increase in Traffic Congestion	.	Destruction of Green Areas	Waste of Water	.	Waste of Energy	.	.	.	.	Yes	Short-term course on Smart City or Decarbonized City	.	.	.	.	.	.	Superior
813	None	None	Low	Low	Low	0	0	0	0	Maybe	.	.	.	.	.	.	.	Mobility	.	.	.	.	.	.	.	Increased Noise Pollution	.	.	.	.	.	.	.	.	.	.	.	.	.	.	Maybe	.	.	Advanced course on Disruptive Technologies (AI, IoT, Blockchain, etc)	.	.	.	.	High School
812	None	None	None	Low	Low	0	0	0	0	Yes	.	.	.	.	.	.	.	.	.	Environment (Arborização urbana, água, energia, coleta de lixo, etc)	.	Construction	.	.	.	Increased Noise Pollution	Increased Pollution of Streams/Rivers	Increased Accumulation of Garbage in the Streets	Flooding	.	Increase in Traffic Congestion	.	.	.	.	.	.	.	.	.	Yes	Short-term course on Smart City or Decarbonized City	the Basic course on Disruptive Technologies (AI, IoT, Blockchain, etc)	Advanced course on Disruptive Technologies (AI, IoT, Blockchain, etc)	Lato Sensu Specialization on Smart City or Decarbonized City	.	.	.	Superior
811	None	None	Average	Average	Average	0	0	0	0	Yes	.	.	.	.	.	.	Governance (transparência e combate à corrupção)	Mobility	House	Environment (Arborização urbana, água, energia, coleta de lixo, etc)	Health	.	.	Insufficient Urban Afforestation (trees without maintenance, urban construction without adequate afforestation, etc.)	.	.	Increased Pollution of Streams/Rivers	.	.	.	.	.	Destruction of Green Areas	.	.	.	.	.	Urban Fires	Others	Yes	Short-term course on Smart City or Decarbonized City	.	.	.	.	.	.	High School
810	None	None	None	None	Average	1	0	0	0	Yes	.	.	.	.	.	.	.	.	.	Environment (Arborização urbana, água, energia, coleta de lixo, etc)	.	.	.	.	.	.	Increased Pollution of Streams/Rivers	Increased Accumulation of Garbage in the Streets	.	.	.	.	Destruction of Green Areas	.	.	.	Invasion of Public Space	.	Urban Fires	.	Yes	Short-term course on Smart City or Decarbonized City	the Basic course on Disruptive Technologies (AI, IoT, Blockchain, etc)	.	.	.	.	.	Superior
809	None	None	Low	Low	Low	0	0	0	0	Yes	.	.	.	Education	.	.	.	.	.	.	Health	Construction	.	Insufficient Urban Afforestation (trees without maintenance, urban construction without adequate afforestation, etc.)	.	.	Increased Pollution of Streams/Rivers	.	Flooding	.	.	.	.	.	.	.	Invasion of Public Space	.	Urban Fires	.	Yes	Short-term course on Smart City or Decarbonized City	.	Advanced course on Disruptive Technologies (AI, IoT, Blockchain, etc)	.	.	.	.	.
808	None	None	None	.	.	0	0	0	0	Yes	.	.	.	.	.	.	.	Mobility	House	Environment (Arborização urbana, água, energia, coleta de lixo, etc)	.	Construction	.	Insufficient Urban Afforestation (trees without maintenance, urban construction without adequate afforestation, etc.)	Increased Air Pollution (Including odor, and stench)	Increased Noise Pollution	Increased Pollution of Streams/Rivers	Increased Accumulation of Garbage in the Streets	Flooding	Increase in Heat	Increase in Traffic Congestion	Increase in Visual Pollution	Destruction of Green Areas	Waste of Water	Waste of Food	Waste of Energy	Invasion of Public Space	Gas Emitting Vehicles	Urban Fires	.	Maybe	.	.	.	.	Master Course on Smart City or Decarbonized City	.	.	Superior
807	None	None	None	None	None	0	0	0	0	Maybe	.	.	Culture	Education	.	.	.	Mobility	House	Environment (Arborização urbana, água, energia, coleta de lixo, etc)	Health	.	.	.	Increased Air Pollution (Including odor, and stench)	.	Increased Pollution of Streams/Rivers	Increased Accumulation of Garbage in the Streets	.	Increase in Heat	Increase in Traffic Congestion	.	.	.	.	.	.	.	.	.	Yes	Short-term course on Smart City or Decarbonized City	.	.	.	.	.	.	High School
806	None	None	None	Low	Low	0	0	0	0	Maybe	.	.	.	.	.	.	.	Mobility	.	Environment (Arborização urbana, água, energia, coleta de lixo, etc)	.	.	.	Insufficient Urban Afforestation (trees without maintenance, urban construction without adequate afforestation, etc.)	.	Increased Noise Pollution	Increased Pollution of Streams/Rivers	Increased Accumulation of Garbage in the Streets	.	.	Increase in Traffic Congestion	.	.	.	.	.	.	.	.	.	Yes	.	.	.	Lato Sensu Specialization on Smart City or Decarbonized City	.	.	.	Superior
805	Low	Low	Low	Low	Low	0	0	0	0	Maybe	.	.	.	Education	.	.	.	.	.	.	.	.	.	.	.	.	Increased Pollution of Streams/Rivers	.	.	.	.	.	.	.	.	.	.	.	.	.	Maybe	.	the Basic course on Disruptive Technologies (AI, IoT, Blockchain, etc)	.	.	.	.	.	High School
804	Low	Average	Average	Average	Low	0	0	0	0	Maybe	.	.	Culture	Education	Sport	.	.	.	.	Environment (Arborização urbana, água, energia, coleta de lixo, etc)	Health	.	.	.	Increased Air Pollution (Including odor, and stench)	Increased Noise Pollution	Increased Pollution of Streams/Rivers	Increased Accumulation of Garbage in the Streets	Flooding	.	.	.	.	Waste of Water	Waste of Food	Waste of Energy	.	Gas Emitting Vehicles	Urban Fires	.	Yes	Short-term course on Smart City or Decarbonized City	.	Advanced course on Disruptive Technologies (AI, IoT, Blockchain, etc)	Lato Sensu Specialization on Smart City or Decarbonized City	.	Doctor Course on Smart City or Decarbonized City	.	High School
803	Average	.	Average	None	None	0	0	0	0	Yes	.	.	.	Education	.	.	.	.	.	.	.	.	.	.	.	.	Increased Pollution of Streams/Rivers	.	.	.	.	.	.	.	.	.	.	.	.	.	Yes	.	.	Advanced course on Disruptive Technologies (AI, IoT, Blockchain, etc)	.	.	.	.	High School
802	Low	Low	Low	Average	Average	0	0	0	0	Yes	.	.	Culture	Education	.	.	.	.	House	Environment (Arborização urbana, água, energia, coleta de lixo, etc)	Health	.	.	Insufficient Urban Afforestation (trees without maintenance, urban construction without adequate afforestation, etc.)	.	.	Increased Pollution of Streams/Rivers	Increased Accumulation of Garbage in the Streets	.	.	.	.	Destruction of Green Areas	.	.	.	.	.	Urban Fires	.	Yes	Short-term course on Smart City or Decarbonized City	the Basic course on Disruptive Technologies (AI, IoT, Blockchain, etc)	Advanced course on Disruptive Technologies (AI, IoT, Blockchain, etc)	.	.	.	.	Doctor
801	None	None	None	None	None	0	0	0	0	Yes	.	Social Assistance	Culture	Education	Sport	Finance	Governance (transparência e combate à corrupção)	Mobility	House	Environment (Arborização urbana, água, energia, coleta de lixo, etc)	Health	Construction	.	.	.	Increased Noise Pollution	.	.	Flooding	Increase in Heat	.	.	Destruction of Green Areas	.	.	.	.	.	Urban Fires	.	Yes	Short-term course on Smart City or Decarbonized City	.	.	.	.	.	.	Superior
800	Low	Low	Low	.	.	0	0	0	0	Yes	.	.	.	.	Sport	.	Governance (transparência e combate à corrupção)	.	.	.	.	.	.	Insufficient Urban Afforestation (trees without maintenance, urban construction without adequate afforestation, etc.)	.	Increased Noise Pollution	Increased Pollution of Streams/Rivers	.	.	.	.	.	.	.	.	.	.	.	.	.	Yes	Short-term course on Smart City or Decarbonized City	the Basic course on Disruptive Technologies (AI, IoT, Blockchain, etc)	.	.	.	.	.	Superior
799	Low	Low	Average	Average	Low	0	0	0	0	Yes	.	Social Assistance	Culture	Education	.	.	.	.	House	.	Health	.	.	.	.	.	Increased Pollution of Streams/Rivers	Increased Accumulation of Garbage in the Streets	Flooding	Increase in Heat	Increase in Traffic Congestion	.	.	Waste of Water	Waste of Food	Waste of Energy	Invasion of Public Space	Gas Emitting Vehicles	Urban Fires	.	Maybe	Short-term course on Smart City or Decarbonized City	the Basic course on Disruptive Technologies (AI, IoT, Blockchain, etc)	Advanced course on Disruptive Technologies (AI, IoT, Blockchain, etc)	.	.	.	.	Superior
798	None	None	None	None	None	0	0	0	0	Maybe	.	.	.	.	.	.	.	.	.	.	.	Construction	.	.	.	.	Increased Pollution of Streams/Rivers	.	.	.	.	.	.	.	.	.	.	.	.	.	Maybe	.	.	Advanced course on Disruptive Technologies (AI, IoT, Blockchain, etc)	.	.	.	.	High School
797	None	None	None	Low	Low	0	0	0	0	Yes	.	.	.	.	.	.	.	.	.	Environment (Arborização urbana, água, energia, coleta de lixo, etc)	.	.	.	Insufficient Urban Afforestation (trees without maintenance, urban construction without adequate afforestation, etc.)	.	.	Increased Pollution of Streams/Rivers	Increased Accumulation of Garbage in the Streets	Flooding	Increase in Heat	.	.	.	Waste of Water	Waste of Food	.	.	.	.	.	Yes	Short-term course on Smart City or Decarbonized City	the Basic course on Disruptive Technologies (AI, IoT, Blockchain, etc)	Advanced course on Disruptive Technologies (AI, IoT, Blockchain, etc)	.	.	.	.	Superior
796	None	Low	Low	Low	Low	0	0	.	.	Maybe	.	.	.	.	.	Finance	.	Mobility	House	.	.	.	.	.	Increased Air Pollution (Including odor, and stench)	.	.	.	Flooding	.	Increase in Traffic Congestion	.	.	.	Waste of Food	.	.	.	Urban Fires	.	Maybe	Short-term course on Smart City or Decarbonized City	.	.	.	.	.	.	Specialization Lato Sensu
795	None	Low	Low	Low	Low	0	0	0	0	Yes	.	.	.	Education	.	.	.	Mobility	.	Environment (Arborização urbana, água, energia, coleta de lixo, etc)	.	.	.	Insufficient Urban Afforestation (trees without maintenance, urban construction without adequate afforestation, etc.)	.	Increased Noise Pollution	.	.	.	Increase in Heat	.	.	Destruction of Green Areas	Waste of Water	.	.	.	.	.	.	Maybe	Short-term course on Smart City or Decarbonized City	the Basic course on Disruptive Technologies (AI, IoT, Blockchain, etc)	.	.	Master Course on Smart City or Decarbonized City	.	.	Superior
794	Low	Average	Average	High	Average	1	0	0	0	Yes	.	.	.	.	.	.	.	.	.	.	.	Construction	.	.	.	.	Increased Pollution of Streams/Rivers	.	Flooding	Increase in Heat	Increase in Traffic Congestion	Increase in Visual Pollution	.	.	.	.	.	.	.	.	Maybe	Short-term course on Smart City or Decarbonized City	the Basic course on Disruptive Technologies (AI, IoT, Blockchain, etc)	Advanced course on Disruptive Technologies (AI, IoT, Blockchain, etc)	Lato Sensu Specialization on Smart City or Decarbonized City	Master Course on Smart City or Decarbonized City	Doctor Course on Smart City or Decarbonized City	.	Superior
793	None	Low	Low	Average	Average	0	0	0	0	Maybe	.	.	.	.	.	.	.	.	.	Environment (Arborização urbana, água, energia, coleta de lixo, etc)	.	.	.	.	.	.	Increased Pollution of Streams/Rivers	Increased Accumulation of Garbage in the Streets	Flooding	.	.	.	Destruction of Green Areas	.	.	.	.	.	.	.	Yes	Short-term course on Smart City or Decarbonized City	.	.	.	.	.	.	Superior
792	Low	Low	Low	Average	Average	0	0	0	0	Yes	.	.	.	.	Sport	.	.	.	.	Environment (Arborização urbana, água, energia, coleta de lixo, etc)	.	Construction	.	Insufficient Urban Afforestation (trees without maintenance, urban construction without adequate afforestation, etc.)	Increased Air Pollution (Including odor, and stench)	.	Increased Pollution of Streams/Rivers	Increased Accumulation of Garbage in the Streets	Flooding	.	.	.	Destruction of Green Areas	.	.	.	.	Gas Emitting Vehicles	Urban Fires	.	Yes	.	.	Advanced course on Disruptive Technologies (AI, IoT, Blockchain, etc)	Lato Sensu Specialization on Smart City or Decarbonized City	Master Course on Smart City or Decarbonized City	Doctor Course on Smart City or Decarbonized City	.	Superior
791	None	None	None	None	Average	0	0	0	0	Yes	.	.	.	.	.	.	.	.	.	Environment (Arborização urbana, água, energia, coleta de lixo, etc)	.	.	.	Insufficient Urban Afforestation (trees without maintenance, urban construction without adequate afforestation, etc.)	Increased Air Pollution (Including odor, and stench)	Increased Noise Pollution	Increased Pollution of Streams/Rivers	Increased Accumulation of Garbage in the Streets	Flooding	Increase in Heat	Increase in Traffic Congestion	.	Destruction of Green Areas	Waste of Water	Waste of Food	Waste of Energy	Invasion of Public Space	Gas Emitting Vehicles	Urban Fires	.	Yes	Short-term course on Smart City or Decarbonized City	.	.	.	.	.	.	Superior
790	None	Low	None	Average	Low	0	0	0	0	Maybe	.	.	.	Education	.	.	.	Mobility	House	Environment (Arborização urbana, água, energia, coleta de lixo, etc)	Health	Construction	.	.	Increased Air Pollution (Including odor, and stench)	Increased Noise Pollution	Increased Pollution of Streams/Rivers	Increased Accumulation of Garbage in the Streets	Flooding	Increase in Heat	Increase in Traffic Congestion	Increase in Visual Pollution	.	.	.	.	.	Gas Emitting Vehicles	Urban Fires	.	Maybe	Short-term course on Smart City or Decarbonized City	the Basic course on Disruptive Technologies (AI, IoT, Blockchain, etc)	Advanced course on Disruptive Technologies (AI, IoT, Blockchain, etc)	Lato Sensu Specialization on Smart City or Decarbonized City	.	.	.	High School
789	None	None	Low	Low	Low	0	0	.	.	Yes	.	.	Culture	.	.	.	Governance (transparência e combate à corrupção)	Mobility	House	Environment (Arborização urbana, água, energia, coleta de lixo, etc)	Health	Construction	.	.	Increased Air Pollution (Including odor, and stench)	Increased Noise Pollution	Increased Pollution of Streams/Rivers	Increased Accumulation of Garbage in the Streets	Flooding	Increase in Heat	.	.	Destruction of Green Areas	Waste of Water	Waste of Food	Waste of Energy	Invasion of Public Space	.	Urban Fires	.	Yes	.	the Basic course on Disruptive Technologies (AI, IoT, Blockchain, etc)	.	.	Master Course on Smart City or Decarbonized City	Doctor Course on Smart City or Decarbonized City	.	Superior
788	None	None	None	Average	Low	0	0	0	0	Maybe	.	.	.	.	.	.	.	.	.	Environment (Arborização urbana, água, energia, coleta de lixo, etc)	.	.	.	.	.	Increased Noise Pollution	Increased Pollution of Streams/Rivers	Increased Accumulation of Garbage in the Streets	.	Increase in Heat	Increase in Traffic Congestion	.	Destruction of Green Areas	Waste of Water	.	.	.	.	Urban Fires	.	Yes	Short-term course on Smart City or Decarbonized City	the Basic course on Disruptive Technologies (AI, IoT, Blockchain, etc)	Advanced course on Disruptive Technologies (AI, IoT, Blockchain, etc)	.	Master Course on Smart City or Decarbonized City	.	.	Superior
787	None	Low	Average	Low	Average	0	0	0	0	Maybe	.	.	Culture	Education	Sport	.	.	Mobility	.	Environment (Arborização urbana, água, energia, coleta de lixo, etc)	Health	Construction	.	Insufficient Urban Afforestation (trees without maintenance, urban construction without adequate afforestation, etc.)	Increased Air Pollution (Including odor, and stench)	Increased Noise Pollution	Increased Pollution of Streams/Rivers	Increased Accumulation of Garbage in the Streets	.	.	.	.	.	.	.	.	.	.	.	.	Yes	.	.	.	Lato Sensu Specialization on Smart City or Decarbonized City	.	.	.	High School
786	None	None	None	None	None	0	0	0	0	Maybe	.	.	.	Education	Sport	.	.	.	House	Environment (Arborização urbana, água, energia, coleta de lixo, etc)	.	.	.	Insufficient Urban Afforestation (trees without maintenance, urban construction without adequate afforestation, etc.)	.	.	Increased Pollution of Streams/Rivers	Increased Accumulation of Garbage in the Streets	Flooding	.	.	.	Destruction of Green Areas	.	.	.	.	.	.	.	Maybe	Short-term course on Smart City or Decarbonized City	the Basic course on Disruptive Technologies (AI, IoT, Blockchain, etc)	.	.	.	.	.	High School
785	None	Low	Low	Low	Low	0	0	0	0	Maybe	.	.	.	.	.	.	.	.	.	Environment (Arborização urbana, água, energia, coleta de lixo, etc)	.	.	.	.	Increased Air Pollution (Including odor, and stench)	.	Increased Pollution of Streams/Rivers	Increased Accumulation of Garbage in the Streets	.	Increase in Heat	.	.	Destruction of Green Areas	.	.	.	.	.	.	.	Maybe	Short-term course on Smart City or Decarbonized City	.	.	.	.	.	.	High School
784	None	Low	Low	Low	Average	0	0	0	0	Yes	.	.	.	.	.	.	.	.	.	Environment (Arborização urbana, água, energia, coleta de lixo, etc)	.	Construction	.	Insufficient Urban Afforestation (trees without maintenance, urban construction without adequate afforestation, etc.)	.	.	.	Increased Accumulation of Garbage in the Streets	.	Increase in Heat	Increase in Traffic Congestion	.	Destruction of Green Areas	.	.	.	.	.	.	.	Yes	.	.	.	Lato Sensu Specialization on Smart City or Decarbonized City	.	.	.	Superior
783	None	Low	Low	Average	Low	0	0	0	0	Yes	.	.	.	.	.	.	Governance (transparência e combate à corrupção)	.	.	.	.	.	.	.	Increased Air Pollution (Including odor, and stench)	Increased Noise Pollution	Increased Pollution of Streams/Rivers	Increased Accumulation of Garbage in the Streets	.	Increase in Heat	Increase in Traffic Congestion	Increase in Visual Pollution	Destruction of Green Areas	Waste of Water	.	.	Invasion of Public Space	Gas Emitting Vehicles	.	.	Maybe	Short-term course on Smart City or Decarbonized City	.	.	.	.	.	.	High School
782	None	None	None	None	None	0	0	0	0	Maybe	.	.	.	Education	.	.	.	.	.	Environment (Arborização urbana, água, energia, coleta de lixo, etc)	.	.	.	.	Increased Air Pollution (Including odor, and stench)	Increased Noise Pollution	Increased Pollution of Streams/Rivers	Increased Accumulation of Garbage in the Streets	.	.	Increase in Traffic Congestion	.	Destruction of Green Areas	Waste of Water	Waste of Food	Waste of Energy	Invasion of Public Space	.	Urban Fires	.	Maybe	Short-term course on Smart City or Decarbonized City	.	.	.	.	.	.	Superior
781	None	None	Low	Average	Average	0	0	0	0	Maybe	.	Social Assistance	Culture	Education	.	.	.	.	.	Environment (Arborização urbana, água, energia, coleta de lixo, etc)	Health	.	.	Insufficient Urban Afforestation (trees without maintenance, urban construction without adequate afforestation, etc.)	Increased Air Pollution (Including odor, and stench)	Increased Noise Pollution	Increased Pollution of Streams/Rivers	Increased Accumulation of Garbage in the Streets	Flooding	Increase in Heat	Increase in Traffic Congestion	Increase in Visual Pollution	Destruction of Green Areas	Waste of Water	Waste of Food	Waste of Energy	.	Gas Emitting Vehicles	Urban Fires	.	Yes	Short-term course on Smart City or Decarbonized City	.	.	Lato Sensu Specialization on Smart City or Decarbonized City	Master Course on Smart City or Decarbonized City	Doctor Course on Smart City or Decarbonized City	.	Superior
780	Average	None	Average	Low	Average	0	0	0	0	Maybe	.	Social Assistance	Culture	Education	Sport	Finance	Governance (transparência e combate à corrupção)	Mobility	House	Environment (Arborização urbana, água, energia, coleta de lixo, etc)	Health	Construction	.	.	Increased Air Pollution (Including odor, and stench)	.	Increased Pollution of Streams/Rivers	Increased Accumulation of Garbage in the Streets	Flooding	Increase in Heat	.	.	.	.	Waste of Food	.	.	.	Urban Fires	.	Maybe	Short-term course on Smart City or Decarbonized City	the Basic course on Disruptive Technologies (AI, IoT, Blockchain, etc)	.	.	.	.	.	High School
779	None	None	None	None	None	0	0	0	0	Yes	.	.	.	.	.	.	.	.	.	Environment (Arborização urbana, água, energia, coleta de lixo, etc)	.	.	.	Insufficient Urban Afforestation (trees without maintenance, urban construction without adequate afforestation, etc.)	.	.	.	.	.	.	.	.	.	.	.	.	.	.	.	.	Yes	.	the Basic course on Disruptive Technologies (AI, IoT, Blockchain, etc)	.	.	.	.	.	High School
778	None	Low	Low	Low	Low	0	0	0	0	Yes	.	.	.	.	.	.	.	Mobility	.	Environment (Arborização urbana, água, energia, coleta de lixo, etc)	.	.	.	Insufficient Urban Afforestation (trees without maintenance, urban construction without adequate afforestation, etc.)	.	Increased Noise Pollution	Increased Pollution of Streams/Rivers	.	.	.	.	.	Destruction of Green Areas	.	.	.	.	.	Urban Fires	.	Yes	.	the Basic course on Disruptive Technologies (AI, IoT, Blockchain, etc)	.	.	.	.	.	Superior
777	None	None	None	Average	None	0	0	0	0	Maybe	.	.	.	Education	.	Finance	.	Mobility	House	Environment (Arborização urbana, água, energia, coleta de lixo, etc)	.	.	.	Insufficient Urban Afforestation (trees without maintenance, urban construction without adequate afforestation, etc.)	Increased Air Pollution (Including odor, and stench)	.	Increased Pollution of Streams/Rivers	Increased Accumulation of Garbage in the Streets	Flooding	.	Increase in Traffic Congestion	Increase in Visual Pollution	Destruction of Green Areas	Waste of Water	.	.	.	.	.	.	Maybe	Short-term course on Smart City or Decarbonized City	.	.	.	.	.	.	Superior
776	None	None	Low	Low	Low	0	0	0	0	Yes	.	.	.	Education	Sport	.	Governance (transparência e combate à corrupção)	Mobility	.	Environment (Arborização urbana, água, energia, coleta de lixo, etc)	Health	Construction	.	Insufficient Urban Afforestation (trees without maintenance, urban construction without adequate afforestation, etc.)	Increased Air Pollution (Including odor, and stench)	.	Increased Pollution of Streams/Rivers	Increased Accumulation of Garbage in the Streets	Flooding	Increase in Heat	Increase in Traffic Congestion	.	Destruction of Green Areas	.	.	Waste of Energy	Invasion of Public Space	Gas Emitting Vehicles	.	.	Yes	.	.	Advanced course on Disruptive Technologies (AI, IoT, Blockchain, etc)	.	.	.	.	Superior
775	None	None	Low	Low	None	0	0	0	0	Maybe	.	.	.	Education	.	.	Governance (transparência e combate à corrupção)	.	House	.	Health	.	.	Insufficient Urban Afforestation (trees without maintenance, urban construction without adequate afforestation, etc.)	Increased Air Pollution (Including odor, and stench)	.	.	.	.	.	.	.	.	.	.	.	.	.	.	.	Maybe	.	.	.	Lato Sensu Specialization on Smart City or Decarbonized City	.	.	.	Superior
774	None	None	None	High	Average	0	0	2	0	Maybe	.	.	.	.	.	.	.	Mobility	.	.	.	.	.	Insufficient Urban Afforestation (trees without maintenance, urban construction without adequate afforestation, etc.)	.	.	Increased Pollution of Streams/Rivers	.	.	Increase in Heat	.	.	.	.	.	.	.	.	.	.	Maybe	.	.	Advanced course on Disruptive Technologies (AI, IoT, Blockchain, etc)	.	.	.	.	High School
773	Low	Low	Low	Low	Low	0	0	0	0	Yes	.	Social Assistance	.	.	.	.	.	.	.	.	.	.	.	.	Increased Air Pollution (Including odor, and stench)	.	Increased Pollution of Streams/Rivers	Increased Accumulation of Garbage in the Streets	Flooding	.	.	.	.	.	.	.	.	.	.	.	Maybe	Short-term course on Smart City or Decarbonized City	.	.	Lato Sensu Specialization on Smart City or Decarbonized City	.	.	.	Superior
772	None	None	.	None	None	0	0	0	0	Yes	.	.	.	Education	.	.	.	.	House	Environment (Arborização urbana, água, energia, coleta de lixo, etc)	Health	.	.	.	Increased Air Pollution (Including odor, and stench)	.	Increased Pollution of Streams/Rivers	Increased Accumulation of Garbage in the Streets	Flooding	.	.	.	.	Waste of Water	Waste of Food	Waste of Energy	.	.	Urban Fires	.	Yes	Short-term course on Smart City or Decarbonized City	the Basic course on Disruptive Technologies (AI, IoT, Blockchain, etc)	Advanced course on Disruptive Technologies (AI, IoT, Blockchain, etc)	Lato Sensu Specialization on Smart City or Decarbonized City	Master Course on Smart City or Decarbonized City	Doctor Course on Smart City or Decarbonized City	.	High School
771	None	None	Low	Average	Average	0	0	0	0	Yes	.	.	Culture	.	Sport	.	.	.	House	.	.	Construction	.	.	Increased Air Pollution (Including odor, and stench)	.	Increased Pollution of Streams/Rivers	.	.	.	.	Increase in Visual Pollution	.	.	.	.	.	.	Urban Fires	.	Yes	.	.	Advanced course on Disruptive Technologies (AI, IoT, Blockchain, etc)	.	Master Course on Smart City or Decarbonized City	Doctor Course on Smart City or Decarbonized City	.	Superior
770	Average	Low	Average	Average	High	0	.	3	1	Maybe	.	.	Culture	Education	.	Finance	Governance (transparência e combate à corrupção)	.	.	Environment (Arborização urbana, água, energia, coleta de lixo, etc)	.	.	.	.	Increased Air Pollution (Including odor, and stench)	.	Increased Pollution of Streams/Rivers	Increased Accumulation of Garbage in the Streets	Flooding	.	.	.	.	.	.	.	.	.	.	.	Yes	Short-term course on Smart City or Decarbonized City	.	Advanced course on Disruptive Technologies (AI, IoT, Blockchain, etc)	.	.	.	.	High School
769	None	None	None	.	.	0	0	.	.	Yes	.	.	.	Education	.	.	.	.	.	.	.	.	.	Insufficient Urban Afforestation (trees without maintenance, urban construction without adequate afforestation, etc.)	.	Increased Noise Pollution	Increased Pollution of Streams/Rivers	.	.	Increase in Heat	.	.	.	.	.	.	.	.	Urban Fires	.	Maybe	.	.	.	Lato Sensu Specialization on Smart City or Decarbonized City	.	.	.	Superior
768	Average	Low	None	Average	Average	0	0	0	0	Yes	.	.	.	.	.	.	.	.	.	.	.	.	Others	Insufficient Urban Afforestation (trees without maintenance, urban construction without adequate afforestation, etc.)	.	.	Increased Pollution of Streams/Rivers	.	.	Increase in Heat	.	.	Destruction of Green Areas	.	.	.	.	.	Urban Fires	.	Yes	.	.	.	Lato Sensu Specialization on Smart City or Decarbonized City	.	.	.	Superior
767	None	Low	Low	Average	Low	0	0	0	0	Yes	.	.	.	.	.	.	.	.	House	.	.	.	.	.	.	.	Increased Pollution of Streams/Rivers	.	.	.	.	.	.	.	.	.	.	.	.	.	Yes	Short-term course on Smart City or Decarbonized City	.	.	.	.	Doctor Course on Smart City or Decarbonized City	.	.
766	None	None	None	None	.	0	0	0	0	Yes	.	.	Culture	Education	Sport	Finance	.	Mobility	.	Environment (Arborização urbana, água, energia, coleta de lixo, etc)	Health	.	.	.	Increased Air Pollution (Including odor, and stench)	Increased Noise Pollution	Increased Pollution of Streams/Rivers	Increased Accumulation of Garbage in the Streets	.	.	Increase in Traffic Congestion	.	Destruction of Green Areas	Waste of Water	.	.	.	.	.	.	Maybe	Short-term course on Smart City or Decarbonized City	the Basic course on Disruptive Technologies (AI, IoT, Blockchain, etc)	.	.	.	.	.	Superior
765	None	None	None	Low	Low	0	0	0	0	Yes	.	Social Assistance	Culture	Education	Sport	Finance	Governance (transparência e combate à corrupção)	Mobility	House	Environment (Arborização urbana, água, energia, coleta de lixo, etc)	Health	Construction	.	Insufficient Urban Afforestation (trees without maintenance, urban construction without adequate afforestation, etc.)	Increased Air Pollution (Including odor, and stench)	Increased Noise Pollution	Increased Pollution of Streams/Rivers	Increased Accumulation of Garbage in the Streets	Flooding	Increase in Heat	Increase in Traffic Congestion	Increase in Visual Pollution	Destruction of Green Areas	Waste of Water	Waste of Food	Waste of Energy	Invasion of Public Space	Gas Emitting Vehicles	Urban Fires	.	Yes	.	.	Advanced course on Disruptive Technologies (AI, IoT, Blockchain, etc)	.	.	.	.	Superior
764	None	None	None	None	None	0	0	0	0	Yes	.	Social Assistance	Culture	Education	Sport	Finance	Governance (transparência e combate à corrupção)	Mobility	House	Environment (Arborização urbana, água, energia, coleta de lixo, etc)	Health	Construction	.	Insufficient Urban Afforestation (trees without maintenance, urban construction without adequate afforestation, etc.)	Increased Air Pollution (Including odor, and stench)	Increased Noise Pollution	Increased Pollution of Streams/Rivers	Increased Accumulation of Garbage in the Streets	Flooding	Increase in Heat	Increase in Traffic Congestion	Increase in Visual Pollution	Destruction of Green Areas	Waste of Water	Waste of Food	Waste of Energy	Invasion of Public Space	Gas Emitting Vehicles	Urban Fires	.	Yes	Short-term course on Smart City or Decarbonized City	.	.	.	.	.	.	Superior
763	None	None	None	None	None	0	0	0	0	Yes	.	Social Assistance	Culture	Education	Sport	Finance	Governance (transparência e combate à corrupção)	Mobility	House	Environment (Arborização urbana, água, energia, coleta de lixo, etc)	Health	Construction	.	Insufficient Urban Afforestation (trees without maintenance, urban construction without adequate afforestation, etc.)	Increased Air Pollution (Including odor, and stench)	Increased Noise Pollution	Increased Pollution of Streams/Rivers	Increased Accumulation of Garbage in the Streets	Flooding	Increase in Heat	Increase in Traffic Congestion	Increase in Visual Pollution	Destruction of Green Areas	Waste of Water	Waste of Food	Waste of Energy	Invasion of Public Space	Gas Emitting Vehicles	Urban Fires	.	Yes	Short-term course on Smart City or Decarbonized City	.	.	.	.	.	.	Superior
762	Low	Low	Low	Low	Average	0	0	0	0	Maybe	.	.	.	.	Sport	.	.	Mobility	.	Environment (Arborização urbana, água, energia, coleta de lixo, etc)	.	.	.	Insufficient Urban Afforestation (trees without maintenance, urban construction without adequate afforestation, etc.)	Increased Air Pollution (Including odor, and stench)	.	.	Increased Accumulation of Garbage in the Streets	Flooding	.	.	.	Destruction of Green Areas	Waste of Water	Waste of Food	Waste of Energy	.	Gas Emitting Vehicles	Urban Fires	.	Yes	.	.	.	Lato Sensu Specialization on Smart City or Decarbonized City	.	.	.	High School
761	None	None	None	Low	Low	0	0	0	0	Maybe	.	.	.	.	.	.	.	.	.	.	Health	.	.	Insufficient Urban Afforestation (trees without maintenance, urban construction without adequate afforestation, etc.)	.	.	.	.	Flooding	.	Increase in Traffic Congestion	.	Destruction of Green Areas	.	.	.	.	Gas Emitting Vehicles	.	.	Yes	.	.	.	Lato Sensu Specialization on Smart City or Decarbonized City	.	.	.	Superior
760	None	None	None	None	None	0	0	0	0	Yes	.	.	Culture	.	Sport	.	.	Mobility	.	Environment (Arborização urbana, água, energia, coleta de lixo, etc)	.	.	.	Insufficient Urban Afforestation (trees without maintenance, urban construction without adequate afforestation, etc.)	.	.	Increased Pollution of Streams/Rivers	Increased Accumulation of Garbage in the Streets	.	Increase in Heat	.	.	Destruction of Green Areas	.	.	.	.	.	Urban Fires	.	Maybe	Short-term course on Smart City or Decarbonized City	.	.	.	.	.	.	High School
759	None	None	Low	Low	Low	0	0	.	.	Yes	.	.	.	Education	.	.	.	.	.	.	.	.	.	.	.	.	Increased Pollution of Streams/Rivers	.	Flooding	Increase in Heat	Increase in Traffic Congestion	.	Destruction of Green Areas	Waste of Water	.	.	.	.	.	.	Yes	Short-term course on Smart City or Decarbonized City	.	.	.	.	.	.	Superior
758	None	None	Low	Average	None	0	0	.	.	Yes	.	.	.	Education	Sport	Finance	Governance (transparência e combate à corrupção)	Mobility	.	.	.	.	.	Insufficient Urban Afforestation (trees without maintenance, urban construction without adequate afforestation, etc.)	.	.	Increased Pollution of Streams/Rivers	Increased Accumulation of Garbage in the Streets	Flooding	.	.	.	Destruction of Green Areas	.	.	.	.	.	.	.	Maybe	Short-term course on Smart City or Decarbonized City	.	Advanced course on Disruptive Technologies (AI, IoT, Blockchain, etc)	.	.	.	.	Superior
757	None	None	None	.	.	0	0	0	0	No	.	.	.	Education	.	Finance	Governance (transparência e combate à corrupção)	.	.	.	Health	.	.	.	Increased Air Pollution (Including odor, and stench)	.	Increased Pollution of Streams/Rivers	Increased Accumulation of Garbage in the Streets	.	Increase in Heat	.	.	.	.	.	.	.	.	.	.	No	.	.	Advanced course on Disruptive Technologies (AI, IoT, Blockchain, etc)	.	.	.	.	High School
756	None	Low	Low	Average	Low	0	0	0	0	Yes	.	.	.	Education	.	.	.	Mobility	.	Environment (Arborização urbana, água, energia, coleta de lixo, etc)	.	Construction	.	Insufficient Urban Afforestation (trees without maintenance, urban construction without adequate afforestation, etc.)	.	.	Increased Pollution of Streams/Rivers	Increased Accumulation of Garbage in the Streets	.	.	.	.	Destruction of Green Areas	Waste of Water	.	.	.	.	.	.	Yes	Short-term course on Smart City or Decarbonized City	the Basic course on Disruptive Technologies (AI, IoT, Blockchain, etc)	.	.	.	.	.	Superior
755	None	None	None	None	None	0	0	0	0	Yes	.	Social Assistance	Culture	Education	.	.	.	.	.	Environment (Arborização urbana, água, energia, coleta de lixo, etc)	.	.	.	Insufficient Urban Afforestation (trees without maintenance, urban construction without adequate afforestation, etc.)	.	Increased Noise Pollution	Increased Pollution of Streams/Rivers	.	.	.	.	.	Destruction of Green Areas	.	.	.	Invasion of Public Space	.	.	.	Yes	Short-term course on Smart City or Decarbonized City	.	Advanced course on Disruptive Technologies (AI, IoT, Blockchain, etc)	Lato Sensu Specialization on Smart City or Decarbonized City	Master Course on Smart City or Decarbonized City	Doctor Course on Smart City or Decarbonized City	.	Superior
754	None	None	None	Low	None	0	0	0	0	Yes	.	.	.	Education	.	.	.	.	.	Environment (Arborização urbana, água, energia, coleta de lixo, etc)	Health	.	.	Insufficient Urban Afforestation (trees without maintenance, urban construction without adequate afforestation, etc.)	.	.	Increased Pollution of Streams/Rivers	Increased Accumulation of Garbage in the Streets	.	Increase in Heat	.	.	Destruction of Green Areas	.	.	.	.	.	.	.	Yes	Short-term course on Smart City or Decarbonized City	.	.	.	.	.	.	Superior
753	None	None	None	Low	Low	0	0	0	0	Maybe	.	.	.	Education	.	.	.	.	.	.	.	.	.	Insufficient Urban Afforestation (trees without maintenance, urban construction without adequate afforestation, etc.)	Increased Air Pollution (Including odor, and stench)	.	Increased Pollution of Streams/Rivers	.	.	Increase in Heat	.	.	Destruction of Green Areas	Waste of Water	Waste of Food	Waste of Energy	.	.	.	.	Maybe	Short-term course on Smart City or Decarbonized City	.	.	.	.	.	.	Master
752	None	None	None	Low	None	0	0	0	0	Yes	.	.	.	.	Sport	.	.	.	.	Environment (Arborização urbana, água, energia, coleta de lixo, etc)	.	.	.	Insufficient Urban Afforestation (trees without maintenance, urban construction without adequate afforestation, etc.)	Increased Air Pollution (Including odor, and stench)	Increased Noise Pollution	Increased Pollution of Streams/Rivers	Increased Accumulation of Garbage in the Streets	Flooding	Increase in Heat	Increase in Traffic Congestion	Increase in Visual Pollution	Destruction of Green Areas	Waste of Water	Waste of Food	Waste of Energy	Invasion of Public Space	Gas Emitting Vehicles	Urban Fires	Others	Yes	Short-term course on Smart City or Decarbonized City	the Basic course on Disruptive Technologies (AI, IoT, Blockchain, etc)	Advanced course on Disruptive Technologies (AI, IoT, Blockchain, etc)	Lato Sensu Specialization on Smart City or Decarbonized City	Master Course on Smart City or Decarbonized City	.	.	Specialization Lato Sensu
751	None	None	None	Low	Low	0	0	0	0	Yes	.	.	.	.	Sport	.	.	.	.	Environment (Arborização urbana, água, energia, coleta de lixo, etc)	.	Construction	.	Insufficient Urban Afforestation (trees without maintenance, urban construction without adequate afforestation, etc.)	.	.	.	Increased Accumulation of Garbage in the Streets	.	.	.	.	Destruction of Green Areas	.	.	.	Invasion of Public Space	.	Urban Fires	.	Maybe	Short-term course on Smart City or Decarbonized City	.	.	.	Master Course on Smart City or Decarbonized City	.	.	Superior
750	None	None	None	None	None	0	0	0	0	No	Nonea	.	.	.	.	.	.	.	.	.	.	.	.	.	.	.	Increased Pollution of Streams/Rivers	Increased Accumulation of Garbage in the Streets	.	Increase in Heat	Increase in Traffic Congestion	Increase in Visual Pollution	.	.	.	.	.	.	.	.	No	Short-term course on Smart City or Decarbonized City	.	.	.	.	.	.	Superior
749	None	Low	Low	Low	Average	0	0	0	0	Yes	.	.	.	.	.	.	.	.	.	Environment (Arborização urbana, água, energia, coleta de lixo, etc)	.	.	.	Insufficient Urban Afforestation (trees without maintenance, urban construction without adequate afforestation, etc.)	Increased Air Pollution (Including odor, and stench)	.	Increased Pollution of Streams/Rivers	.	.	.	.	.	Destruction of Green Areas	Waste of Water	.	.	.	.	.	.	Yes	Short-term course on Smart City or Decarbonized City	.	.	.	.	.	.	Master
748	None	Low	Low	Low	None	0	0	1	0	Yes	.	.	.	Education	.	.	.	.	.	.	.	.	.	Insufficient Urban Afforestation (trees without maintenance, urban construction without adequate afforestation, etc.)	.	.	.	.	.	.	.	.	.	.	.	.	.	.	.	.	Yes	Short-term course on Smart City or Decarbonized City	.	.	.	Master Course on Smart City or Decarbonized City	.	.	Specialization Lato Sensu
747	None	None	None	Average	None	0	0	0	0	Yes	.	.	.	.	.	.	.	.	.	.	.	Construction	.	Insufficient Urban Afforestation (trees without maintenance, urban construction without adequate afforestation, etc.)	.	.	Increased Pollution of Streams/Rivers	.	Flooding	.	Increase in Traffic Congestion	.	.	.	.	.	.	.	Urban Fires	.	No	Short-term course on Smart City or Decarbonized City	.	.	.	.	.	.	Superior
746	None	None	None	None	None	0	0	0	0	Maybe	.	Social Assistance	Culture	Education	Sport	Finance	Governance (transparência e combate à corrupção)	Mobility	House	Environment (Arborização urbana, água, energia, coleta de lixo, etc)	Health	Construction	Others	Insufficient Urban Afforestation (trees without maintenance, urban construction without adequate afforestation, etc.)	Increased Air Pollution (Including odor, and stench)	Increased Noise Pollution	Increased Pollution of Streams/Rivers	Increased Accumulation of Garbage in the Streets	Flooding	Increase in Heat	.	.	.	.	.	.	.	.	.	.	Maybe	.	.	Advanced course on Disruptive Technologies (AI, IoT, Blockchain, etc)	.	.	.	.	High School
745	None	Low	Average	High	High	0	0	0	0	Maybe	.	.	Culture	Education	Sport	.	.	.	.	.	.	.	.	Insufficient Urban Afforestation (trees without maintenance, urban construction without adequate afforestation, etc.)	.	Increased Noise Pollution	.	.	.	.	.	.	.	.	.	.	.	.	.	.	Maybe	Short-term course on Smart City or Decarbonized City	.	.	.	.	.	.	High School
744	None	None	None	Low	Low	0	0	0	0	Maybe	.	.	.	.	Sport	.	.	.	.	.	.	.	.	Insufficient Urban Afforestation (trees without maintenance, urban construction without adequate afforestation, etc.)	.	.	.	.	.	.	.	.	.	.	.	.	.	.	.	.	Maybe	.	.	Advanced course on Disruptive Technologies (AI, IoT, Blockchain, etc)	.	.	.	.	High School
743	None	None	Average	Average	None	0	0	1	0	Yes	.	.	Culture	Education	Sport	.	.	.	.	Environment (Arborização urbana, água, energia, coleta de lixo, etc)	.	.	.	.	.	Increased Noise Pollution	.	Increased Accumulation of Garbage in the Streets	.	.	.	.	.	.	Waste of Food	.	Invasion of Public Space	.	Urban Fires	.	Yes	Short-term course on Smart City or Decarbonized City	.	.	.	.	.	.	High School
742	None	None	None	Low	None	0	0	0	0	Yes	.	.	Culture	Education	Sport	.	.	.	.	.	.	.	.	Insufficient Urban Afforestation (trees without maintenance, urban construction without adequate afforestation, etc.)	Increased Air Pollution (Including odor, and stench)	Increased Noise Pollution	Increased Pollution of Streams/Rivers	Increased Accumulation of Garbage in the Streets	.	.	.	.	.	.	.	.	.	.	.	.	Yes	.	the Basic course on Disruptive Technologies (AI, IoT, Blockchain, etc)	.	Lato Sensu Specialization on Smart City or Decarbonized City	.	Doctor Course on Smart City or Decarbonized City	.	High School
741	None	Low	Low	Average	Low	0	0	0	0	Yes	.	.	Culture	Education	Sport	.	.	Mobility	House	Environment (Arborização urbana, água, energia, coleta de lixo, etc)	.	Construction	.	Insufficient Urban Afforestation (trees without maintenance, urban construction without adequate afforestation, etc.)	Increased Air Pollution (Including odor, and stench)	Increased Noise Pollution	Increased Pollution of Streams/Rivers	.	.	Increase in Heat	.	.	.	.	.	.	.	.	.	.	Yes	Short-term course on Smart City or Decarbonized City	the Basic course on Disruptive Technologies (AI, IoT, Blockchain, etc)	.	.	.	.	.	High School
740	Low	Average	Average	Average	Average	0	0	0	0	Maybe	.	.	Culture	Education	.	.	Governance (transparência e combate à corrupção)	.	.	Environment (Arborização urbana, água, energia, coleta de lixo, etc)	Health	.	.	Insufficient Urban Afforestation (trees without maintenance, urban construction without adequate afforestation, etc.)	.	.	.	Increased Accumulation of Garbage in the Streets	Flooding	.	Increase in Traffic Congestion	.	.	.	.	.	.	.	Urban Fires	.	Maybe	.	the Basic course on Disruptive Technologies (AI, IoT, Blockchain, etc)	Advanced course on Disruptive Technologies (AI, IoT, Blockchain, etc)	Lato Sensu Specialization on Smart City or Decarbonized City	.	.	.	High School
739	None	Low	High	Average	Average	0	0	0	0	Yes	.	.	Culture	Education	Sport	.	.	Mobility	House	Environment (Arborização urbana, água, energia, coleta de lixo, etc)	Health	Construction	.	.	Increased Air Pollution (Including odor, and stench)	.	Increased Pollution of Streams/Rivers	Increased Accumulation of Garbage in the Streets	.	.	.	.	.	Waste of Water	.	.	.	.	Urban Fires	.	Yes	Short-term course on Smart City or Decarbonized City	the Basic course on Disruptive Technologies (AI, IoT, Blockchain, etc)	.	.	.	.	.	High School
738	Low	None	Low	None	None	0	0	0	0	Yes	.	.	Culture	.	.	Finance	.	.	.	.	.	.	.	Insufficient Urban Afforestation (trees without maintenance, urban construction without adequate afforestation, etc.)	.	.	.	Increased Accumulation of Garbage in the Streets	.	Increase in Heat	Increase in Traffic Congestion	.	Destruction of Green Areas	Waste of Water	.	.	.	.	Urban Fires	.	Yes	.	the Basic course on Disruptive Technologies (AI, IoT, Blockchain, etc)	.	.	.	.	.	High School
737	None	None	None	Low	None	0	0	0	0	Maybe	.	.	.	.	Sport	.	.	.	.	Environment (Arborização urbana, água, energia, coleta de lixo, etc)	Health	.	.	.	.	.	Increased Pollution of Streams/Rivers	.	.	Increase in Heat	.	.	.	Waste of Water	.	.	.	.	.	.	Maybe	Short-term course on Smart City or Decarbonized City	the Basic course on Disruptive Technologies (AI, IoT, Blockchain, etc)	.	.	.	.	.	High School
736	None	None	None	High	High	1	.	3	.	Maybe	.	.	.	Education	.	.	.	.	House	.	.	.	.	.	Increased Air Pollution (Including odor, and stench)	.	Increased Pollution of Streams/Rivers	.	Flooding	.	.	.	.	.	.	.	.	Gas Emitting Vehicles	Urban Fires	.	Maybe	.	.	.	Lato Sensu Specialization on Smart City or Decarbonized City	.	.	.	High School
735	Low	Low	Average	Average	Low	0	0	0	0	Maybe	.	.	.	.	Sport	Finance	.	.	.	Environment (Arborização urbana, água, energia, coleta de lixo, etc)	Health	.	.	.	Increased Air Pollution (Including odor, and stench)	Increased Noise Pollution	Increased Pollution of Streams/Rivers	Increased Accumulation of Garbage in the Streets	Flooding	Increase in Heat	.	.	.	Waste of Water	Waste of Food	Waste of Energy	.	Gas Emitting Vehicles	Urban Fires	.	Yes	Short-term course on Smart City or Decarbonized City	the Basic course on Disruptive Technologies (AI, IoT, Blockchain, etc)	.	.	Master Course on Smart City or Decarbonized City	.	.	Superior
734	None	None	None	None	Low	0	0	0	0	Maybe	.	.	.	.	.	.	Governance (transparência e combate à corrupção)	.	.	.	.	.	.	.	.	.	Increased Pollution of Streams/Rivers	Increased Accumulation of Garbage in the Streets	.	.	.	.	.	.	.	.	.	.	Urban Fires	.	Maybe	.	.	.	Lato Sensu Specialization on Smart City or Decarbonized City	.	.	.	Superior
733	None	None	.	Low	Low	0	0	0	0	Maybe	.	.	.	.	.	.	.	Mobility	.	Environment (Arborização urbana, água, energia, coleta de lixo, etc)	.	Construction	.	Insufficient Urban Afforestation (trees without maintenance, urban construction without adequate afforestation, etc.)	Increased Air Pollution (Including odor, and stench)	Increased Noise Pollution	Increased Pollution of Streams/Rivers	Increased Accumulation of Garbage in the Streets	.	.	.	.	.	.	.	.	.	.	.	.	Maybe	Short-term course on Smart City or Decarbonized City	.	.	.	Master Course on Smart City or Decarbonized City	.	.	High School
732	None	None	None	.	Low	0	0	0	.	Yes	.	.	.	Education	.	.	.	.	.	.	.	.	.	.	.	.	Increased Pollution of Streams/Rivers	Increased Accumulation of Garbage in the Streets	.	.	.	.	.	.	.	.	.	.	.	.	Yes	Short-term course on Smart City or Decarbonized City	the Basic course on Disruptive Technologies (AI, IoT, Blockchain, etc)	.	.	.	.	.	High School
731	Low	Low	Low	Low	Low	0	0	0	0	Yes	.	.	.	.	.	.	.	.	.	Environment (Arborização urbana, água, energia, coleta de lixo, etc)	.	.	.	Insufficient Urban Afforestation (trees without maintenance, urban construction without adequate afforestation, etc.)	Increased Air Pollution (Including odor, and stench)	Increased Noise Pollution	Increased Pollution of Streams/Rivers	Increased Accumulation of Garbage in the Streets	.	Increase in Heat	.	.	Destruction of Green Areas	Waste of Water	.	.	.	Gas Emitting Vehicles	Urban Fires	.	Maybe	Short-term course on Smart City or Decarbonized City	the Basic course on Disruptive Technologies (AI, IoT, Blockchain, etc)	.	.	Master Course on Smart City or Decarbonized City	.	.	Superior
730	None	None	None	Average	None	0	0	0	0	Maybe	.	Social Assistance	Culture	Education	Sport	Finance	Governance (transparência e combate à corrupção)	Mobility	House	Environment (Arborização urbana, água, energia, coleta de lixo, etc)	Health	Construction	Others	Insufficient Urban Afforestation (trees without maintenance, urban construction without adequate afforestation, etc.)	Increased Air Pollution (Including odor, and stench)	Increased Noise Pollution	Increased Pollution of Streams/Rivers	Increased Accumulation of Garbage in the Streets	.	.	.	.	.	.	.	.	.	.	.	.	Maybe	.	.	Advanced course on Disruptive Technologies (AI, IoT, Blockchain, etc)	.	.	.	.	High School
729	Low	Average	Average	Average	Average	0	0	0	0	Yes	.	.	Culture	Education	.	.	Governance (transparência e combate à corrupção)	.	.	Environment (Arborização urbana, água, energia, coleta de lixo, etc)	.	.	.	Insufficient Urban Afforestation (trees without maintenance, urban construction without adequate afforestation, etc.)	.	.	.	Increased Accumulation of Garbage in the Streets	Flooding	.	Increase in Traffic Congestion	.	Destruction of Green Areas	.	.	.	.	.	Urban Fires	.	Maybe	.	the Basic course on Disruptive Technologies (AI, IoT, Blockchain, etc)	Advanced course on Disruptive Technologies (AI, IoT, Blockchain, etc)	Lato Sensu Specialization on Smart City or Decarbonized City	Master Course on Smart City or Decarbonized City	.	.	Superior
728	Average	High	High	High	Low	3	3	.	.	Yes	.	.	.	Education	Sport	.	.	.	House	Environment (Arborização urbana, água, energia, coleta de lixo, etc)	.	Construction	.	Insufficient Urban Afforestation (trees without maintenance, urban construction without adequate afforestation, etc.)	.	Increased Noise Pollution	.	Increased Accumulation of Garbage in the Streets	.	.	.	.	.	Waste of Water	.	Waste of Energy	.	Gas Emitting Vehicles	.	.	Maybe	Short-term course on Smart City or Decarbonized City	.	.	.	.	.	.	Superior
727	None	None	Low	Low	Low	0	0	0	0	Yes	.	.	.	.	.	.	.	Mobility	House	Environment (Arborização urbana, água, energia, coleta de lixo, etc)	.	Construction	.	.	Increased Air Pollution (Including odor, and stench)	Increased Noise Pollution	Increased Pollution of Streams/Rivers	.	Flooding	Increase in Heat	Increase in Traffic Congestion	Increase in Visual Pollution	.	.	.	.	Invasion of Public Space	.	.	.	Maybe	.	the Basic course on Disruptive Technologies (AI, IoT, Blockchain, etc)	Advanced course on Disruptive Technologies (AI, IoT, Blockchain, etc)	.	.	.	.	Superior
726	Low	None	Low	None	Average	0	0	0	0	Yes	.	.	Culture	Education	.	.	.	.	.	Environment (Arborização urbana, água, energia, coleta de lixo, etc)	.	.	.	.	Increased Air Pollution (Including odor, and stench)	Increased Noise Pollution	.	Increased Accumulation of Garbage in the Streets	Flooding	.	.	.	.	.	.	.	.	.	.	.	Yes	.	the Basic course on Disruptive Technologies (AI, IoT, Blockchain, etc)	.	.	.	.	.	Superior
725	None	None	None	None	None	0	0	0	0	No	.	.	.	.	Sport	.	.	.	.	.	.	.	.	.	.	Increased Noise Pollution	Increased Pollution of Streams/Rivers	Increased Accumulation of Garbage in the Streets	Flooding	Increase in Heat	.	.	.	.	.	.	.	.	.	.	No	Short-term course on Smart City or Decarbonized City	.	.	.	.	.	.	High School
724	None	Low	Average	.	Low	0	0	0	0	Yes	.	.	.	Education	Sport	.	.	.	.	.	Health	.	.	.	Increased Air Pollution (Including odor, and stench)	Increased Noise Pollution	Increased Pollution of Streams/Rivers	Increased Accumulation of Garbage in the Streets	.	.	.	.	.	Waste of Water	.	Waste of Energy	.	.	Urban Fires	.	Yes	.	the Basic course on Disruptive Technologies (AI, IoT, Blockchain, etc)	Advanced course on Disruptive Technologies (AI, IoT, Blockchain, etc)	Lato Sensu Specialization on Smart City or Decarbonized City	.	.	.	Superior
723	None	None	None	.	None	0	0	0	0	Yes	.	.	.	.	Sport	.	.	.	.	Environment (Arborização urbana, água, energia, coleta de lixo, etc)	Health	.	.	.	Increased Air Pollution (Including odor, and stench)	Increased Noise Pollution	.	.	.	Increase in Heat	.	.	.	.	.	.	.	.	.	.	Maybe	.	the Basic course on Disruptive Technologies (AI, IoT, Blockchain, etc)	.	.	.	.	.	Superior
722	None	None	None	None	None	0	0	0	0	Yes	.	.	.	Education	.	.	.	.	.	.	Health	.	.	Insufficient Urban Afforestation (trees without maintenance, urban construction without adequate afforestation, etc.)	Increased Air Pollution (Including odor, and stench)	Increased Noise Pollution	Increased Pollution of Streams/Rivers	Increased Accumulation of Garbage in the Streets	Flooding	Increase in Heat	Increase in Traffic Congestion	.	.	Waste of Water	Waste of Food	Waste of Energy	.	Gas Emitting Vehicles	.	.	Yes	Short-term course on Smart City or Decarbonized City	.	Advanced course on Disruptive Technologies (AI, IoT, Blockchain, etc)	.	.	.	.	Superior
721	None	None	None	Low	Low	0	0	.	.	No	.	.	.	Education	.	.	.	Mobility	.	Environment (Arborização urbana, água, energia, coleta de lixo, etc)	Health	.	.	.	Increased Air Pollution (Including odor, and stench)	.	.	.	.	.	.	.	Destruction of Green Areas	.	.	.	Invasion of Public Space	.	.	.	Maybe	.	.	.	Lato Sensu Specialization on Smart City or Decarbonized City	.	.	.	High School
720	None	None	None	None	None	0	0	0	0	Maybe	.	Social Assistance	.	.	.	.	.	.	.	.	.	.	.	.	.	.	Increased Pollution of Streams/Rivers	.	.	.	.	.	.	.	.	.	.	.	.	.	Maybe	Short-term course on Smart City or Decarbonized City	.	.	.	.	.	.	High School
719	None	None	Low	High	High	0	0	0	0	Yes	.	.	.	Education	.	.	.	.	.	Environment (Arborização urbana, água, energia, coleta de lixo, etc)	.	.	.	Insufficient Urban Afforestation (trees without maintenance, urban construction without adequate afforestation, etc.)	Increased Air Pollution (Including odor, and stench)	.	Increased Pollution of Streams/Rivers	Increased Accumulation of Garbage in the Streets	Flooding	Increase in Heat	.	.	Destruction of Green Areas	.	.	Waste of Energy	Invasion of Public Space	Gas Emitting Vehicles	Urban Fires	.	Yes	Short-term course on Smart City or Decarbonized City	the Basic course on Disruptive Technologies (AI, IoT, Blockchain, etc)	Advanced course on Disruptive Technologies (AI, IoT, Blockchain, etc)	Lato Sensu Specialization on Smart City or Decarbonized City	Master Course on Smart City or Decarbonized City	Doctor Course on Smart City or Decarbonized City	.	Superior
718	None	None	None	None	None	0	0	0	0	Maybe	.	.	Culture	.	.	.	.	.	.	.	.	.	Others	.	Increased Air Pollution (Including odor, and stench)	.	Increased Pollution of Streams/Rivers	Increased Accumulation of Garbage in the Streets	Flooding	.	.	.	.	Waste of Water	.	.	.	.	.	.	Maybe	.	the Basic course on Disruptive Technologies (AI, IoT, Blockchain, etc)	Advanced course on Disruptive Technologies (AI, IoT, Blockchain, etc)	.	.	.	.	High School
717	None	None	None	Low	Low	0	0	0	0	Yes	.	.	.	Education	.	.	.	.	.	Environment (Arborização urbana, água, energia, coleta de lixo, etc)	.	.	.	Insufficient Urban Afforestation (trees without maintenance, urban construction without adequate afforestation, etc.)	Increased Air Pollution (Including odor, and stench)	.	Increased Pollution of Streams/Rivers	Increased Accumulation of Garbage in the Streets	Flooding	Increase in Heat	Increase in Traffic Congestion	.	.	Waste of Water	Waste of Food	Waste of Energy	.	.	Urban Fires	.	Yes	Short-term course on Smart City or Decarbonized City	.	Advanced course on Disruptive Technologies (AI, IoT, Blockchain, etc)	.	.	.	.	Superior
716	Low	Low	Low	Low	Low	0	0	0	0	Yes	.	.	.	.	.	.	Governance (transparência e combate à corrupção)	.	.	.	.	.	.	Insufficient Urban Afforestation (trees without maintenance, urban construction without adequate afforestation, etc.)	Increased Air Pollution (Including odor, and stench)	.	Increased Pollution of Streams/Rivers	.	Flooding	.	.	.	Destruction of Green Areas	.	.	.	Invasion of Public Space	.	.	.	Maybe	Short-term course on Smart City or Decarbonized City	.	.	.	.	.	.	High School
715	Low	Low	Average	Average	Low	0	0	0	0	Yes	.	Social Assistance	.	Education	.	Finance	.	.	.	.	.	.	.	.	Increased Air Pollution (Including odor, and stench)	.	Increased Pollution of Streams/Rivers	Increased Accumulation of Garbage in the Streets	.	.	.	.	Destruction of Green Areas	Waste of Water	.	.	.	.	.	.	Maybe	Short-term course on Smart City or Decarbonized City	.	.	.	.	.	.	Superior
714	None	None	Low	Low	Low	0	0	0	0	Yes	.	.	.	Education	Sport	.	.	.	.	Environment (Arborização urbana, água, energia, coleta de lixo, etc)	Health	.	.	.	.	.	Increased Pollution of Streams/Rivers	Increased Accumulation of Garbage in the Streets	.	.	.	.	Destruction of Green Areas	Waste of Water	.	Waste of Energy	.	.	.	.	Maybe	Short-term course on Smart City or Decarbonized City	.	.	Lato Sensu Specialization on Smart City or Decarbonized City	.	.	.	Superior
713	Low	Low	Low	Low	.	0	0	0	0	Yes	.	.	.	Education	.	.	Governance (transparência e combate à corrupção)	.	.	Environment (Arborização urbana, água, energia, coleta de lixo, etc)	.	Construction	.	Insufficient Urban Afforestation (trees without maintenance, urban construction without adequate afforestation, etc.)	Increased Air Pollution (Including odor, and stench)	Increased Noise Pollution	Increased Pollution of Streams/Rivers	Increased Accumulation of Garbage in the Streets	.	.	.	.	Destruction of Green Areas	.	Waste of Food	.	.	.	Urban Fires	.	Yes	.	.	.	Lato Sensu Specialization on Smart City or Decarbonized City	.	.	.	Superior
712	None	Low	None	Low	None	0	0	0	0	Maybe	.	.	Culture	Education	Sport	.	.	Mobility	.	Environment (Arborização urbana, água, energia, coleta de lixo, etc)	Health	Construction	.	Insufficient Urban Afforestation (trees without maintenance, urban construction without adequate afforestation, etc.)	Increased Air Pollution (Including odor, and stench)	.	Increased Pollution of Streams/Rivers	Increased Accumulation of Garbage in the Streets	.	.	Increase in Traffic Congestion	.	.	Waste of Water	Waste of Food	.	.	Gas Emitting Vehicles	Urban Fires	.	Yes	Short-term course on Smart City or Decarbonized City	the Basic course on Disruptive Technologies (AI, IoT, Blockchain, etc)	.	.	.	.	.	Superior
711	None	None	None	None	None	0	0	0	0	Yes	.	.	.	.	.	.	.	Mobility	House	.	.	Construction	.	.	.	.	Increased Pollution of Streams/Rivers	Increased Accumulation of Garbage in the Streets	.	.	.	.	.	.	.	.	.	.	Urban Fires	.	Yes	.	.	.	Lato Sensu Specialization on Smart City or Decarbonized City	Master Course on Smart City or Decarbonized City	Doctor Course on Smart City or Decarbonized City	.	Superior
710	None	Average	Average	Average	None	0	.	1	.	Yes	.	.	.	.	.	.	.	.	House	.	.	.	.	.	.	.	Increased Pollution of Streams/Rivers	.	.	.	.	.	.	.	.	.	.	.	.	.	Yes	.	the Basic course on Disruptive Technologies (AI, IoT, Blockchain, etc)	.	.	.	.	.	High School
709	Average	Low	Low	Low	Average	0	0	0	0	Yes	.	.	.	.	.	.	.	.	.	Environment (Arborização urbana, água, energia, coleta de lixo, etc)	.	.	.	.	.	.	Increased Pollution of Streams/Rivers	Increased Accumulation of Garbage in the Streets	.	.	.	.	.	Waste of Water	.	Waste of Energy	.	.	.	.	Yes	.	.	.	.	Master Course on Smart City or Decarbonized City	.	.	High School
708	.	.	None	.	.	0	.	.	0	Yes	.	.	.	.	.	.	.	.	.	.	Health	.	.	.	.	Increased Noise Pollution	.	.	.	.	.	.	.	.	.	.	.	.	.	.	Yes	.	.	.	.	.	Doctor Course on Smart City or Decarbonized City	.	Superior
707	None	None	Average	Low	.	0	0	0	0	Yes	.	Social Assistance	Culture	.	.	.	.	.	House	.	.	.	.	.	.	Increased Noise Pollution	Increased Pollution of Streams/Rivers	Increased Accumulation of Garbage in the Streets	.	Increase in Heat	.	.	.	.	.	.	.	.	.	.	Yes	.	.	.	Lato Sensu Specialization on Smart City or Decarbonized City	.	.	.	Superior
706	None	None	None	None	None	0	0	0	0	Maybe	.	.	.	.	.	Finance	.	.	.	.	Health	.	.	Insufficient Urban Afforestation (trees without maintenance, urban construction without adequate afforestation, etc.)	Increased Air Pollution (Including odor, and stench)	Increased Noise Pollution	Increased Pollution of Streams/Rivers	Increased Accumulation of Garbage in the Streets	.	.	.	.	.	.	.	.	.	.	.	.	Maybe	.	the Basic course on Disruptive Technologies (AI, IoT, Blockchain, etc)	.	.	.	.	.	High School
705	None	None	None	None	Low	0	0	0	0	No	.	.	Culture	Education	Sport	.	.	.	.	Environment (Arborização urbana, água, energia, coleta de lixo, etc)	.	.	.	Insufficient Urban Afforestation (trees without maintenance, urban construction without adequate afforestation, etc.)	Increased Air Pollution (Including odor, and stench)	.	Increased Pollution of Streams/Rivers	.	.	.	.	.	.	.	.	.	.	.	.	.	No	Short-term course on Smart City or Decarbonized City	.	.	.	.	.	.	Superior
704	None	None	Low	Low	Low	0	0	0	0	Yes	.	.	.	.	.	.	.	.	.	Environment (Arborização urbana, água, energia, coleta de lixo, etc)	.	.	.	Insufficient Urban Afforestation (trees without maintenance, urban construction without adequate afforestation, etc.)	Increased Air Pollution (Including odor, and stench)	.	Increased Pollution of Streams/Rivers	Increased Accumulation of Garbage in the Streets	.	.	.	.	Destruction of Green Areas	.	.	.	.	.	.	.	Maybe	Short-term course on Smart City or Decarbonized City	.	.	.	.	.	.	High School
703	None	None	None	Low	None	0	0	0	0	Maybe	.	.	Culture	Education	.	.	Governance (transparência e combate à corrupção)	Mobility	.	.	.	.	.	Insufficient Urban Afforestation (trees without maintenance, urban construction without adequate afforestation, etc.)	.	Increased Noise Pollution	.	Increased Accumulation of Garbage in the Streets	.	.	.	Increase in Visual Pollution	Destruction of Green Areas	.	.	.	.	.	.	.	Maybe	.	the Basic course on Disruptive Technologies (AI, IoT, Blockchain, etc)	.	.	.	.	.	High School
702	None	None	None	None	None	0	0	0	0	Yes	.	.	Culture	Education	.	.	.	.	.	Environment (Arborização urbana, água, energia, coleta de lixo, etc)	Health	.	.	.	Increased Air Pollution (Including odor, and stench)	.	Increased Pollution of Streams/Rivers	.	.	Increase in Heat	.	.	.	Waste of Water	Waste of Food	.	.	.	.	.	Yes	Short-term course on Smart City or Decarbonized City	.	.	.	.	.	.	Superior
701	None	None	None	Low	None	0	0	0	0	Maybe	.	.	.	Education	.	.	.	.	.	Environment (Arborização urbana, água, energia, coleta de lixo, etc)	Health	.	.	Insufficient Urban Afforestation (trees without maintenance, urban construction without adequate afforestation, etc.)	.	.	Increased Pollution of Streams/Rivers	Increased Accumulation of Garbage in the Streets	.	Increase in Heat	.	.	Destruction of Green Areas	.	.	.	.	.	.	.	.	Short-term course on Smart City or Decarbonized City	.	.	.	.	.	.	High School
700	Low	High	Average	High	High	0	0	0	0	Yes	.	Social Assistance	Culture	Education	Sport	Finance	Governance (transparência e combate à corrupção)	Mobility	House	Environment (Arborização urbana, água, energia, coleta de lixo, etc)	Health	Construction	.	Insufficient Urban Afforestation (trees without maintenance, urban construction without adequate afforestation, etc.)	.	.	Increased Pollution of Streams/Rivers	Increased Accumulation of Garbage in the Streets	.	.	.	.	.	.	.	.	Invasion of Public Space	Gas Emitting Vehicles	.	.	Yes	Short-term course on Smart City or Decarbonized City	.	.	.	.	.	.	Superior
699	None	None	None	None	.	0	0	0	0	Maybe	.	.	.	Education	.	.	.	.	.	.	.	.	.	.	.	.	Increased Pollution of Streams/Rivers	Increased Accumulation of Garbage in the Streets	.	.	Increase in Traffic Congestion	.	.	Waste of Water	.	.	Invasion of Public Space	.	.	.	Maybe	.	.	.	.	Master Course on Smart City or Decarbonized City	.	.	Specialization Lato Sensu
698	None	None	None	Average	Low	0	0	0	0	Yes	.	.	.	Education	.	.	Governance (transparência e combate à corrupção)	.	House	Environment (Arborização urbana, água, energia, coleta de lixo, etc)	Health	Construction	Others	Insufficient Urban Afforestation (trees without maintenance, urban construction without adequate afforestation, etc.)	Increased Air Pollution (Including odor, and stench)	.	Increased Pollution of Streams/Rivers	Increased Accumulation of Garbage in the Streets	Flooding	Increase in Heat	Increase in Traffic Congestion	.	Destruction of Green Areas	Waste of Water	Waste of Food	Waste of Energy	Invasion of Public Space	Gas Emitting Vehicles	Urban Fires	.	Yes	.	the Basic course on Disruptive Technologies (AI, IoT, Blockchain, etc)	Advanced course on Disruptive Technologies (AI, IoT, Blockchain, etc)	Lato Sensu Specialization on Smart City or Decarbonized City	Master Course on Smart City or Decarbonized City	.	.	Superior
697	None	None	Low	Low	Low	0	0	0	0	Yes	.	.	Culture	Education	.	.	.	.	.	Environment (Arborização urbana, água, energia, coleta de lixo, etc)	.	.	Others	Insufficient Urban Afforestation (trees without maintenance, urban construction without adequate afforestation, etc.)	Increased Air Pollution (Including odor, and stench)	.	Increased Pollution of Streams/Rivers	.	.	.	.	.	Destruction of Green Areas	.	.	.	.	.	.	.	Yes	.	the Basic course on Disruptive Technologies (AI, IoT, Blockchain, etc)	.	Lato Sensu Specialization on Smart City or Decarbonized City	.	.	.	High School
696	None	None	Low	Low	Low	1	0	2	1	Yes	.	.	Culture	.	Sport	.	.	.	.	Environment (Arborização urbana, água, energia, coleta de lixo, etc)	.	.	.	Insufficient Urban Afforestation (trees without maintenance, urban construction without adequate afforestation, etc.)	.	.	Increased Pollution of Streams/Rivers	Increased Accumulation of Garbage in the Streets	Flooding	.	.	.	.	.	.	.	.	.	Urban Fires	.	Maybe	Short-term course on Smart City or Decarbonized City	the Basic course on Disruptive Technologies (AI, IoT, Blockchain, etc)	.	.	.	.	.	High School
695	None	None	None	None	Low	1	1	1	1	Yes	.	.	.	.	.	.	.	.	House	Environment (Arborização urbana, água, energia, coleta de lixo, etc)	Health	.	.	Insufficient Urban Afforestation (trees without maintenance, urban construction without adequate afforestation, etc.)	.	.	Increased Pollution of Streams/Rivers	Increased Accumulation of Garbage in the Streets	.	.	.	.	Destruction of Green Areas	.	.	.	.	.	Urban Fires	.	Yes	Short-term course on Smart City or Decarbonized City	the Basic course on Disruptive Technologies (AI, IoT, Blockchain, etc)	.	.	Master Course on Smart City or Decarbonized City	.	.	Superior
694	None	None	Low	.	None	0	0	0	0	Yes	.	.	Culture	.	.	.	.	Mobility	.	.	.	.	.	.	.	.	Increased Pollution of Streams/Rivers	Increased Accumulation of Garbage in the Streets	.	.	.	.	.	.	Waste of Food	.	.	.	.	.	Yes	Short-term course on Smart City or Decarbonized City	.	.	.	.	.	.	Superior
693	None	None	None	None	None	0	0	0	0	Yes	.	.	.	Education	.	Finance	.	Mobility	.	Environment (Arborização urbana, água, energia, coleta de lixo, etc)	.	Construction	Others	Insufficient Urban Afforestation (trees without maintenance, urban construction without adequate afforestation, etc.)	Increased Air Pollution (Including odor, and stench)	Increased Noise Pollution	Increased Pollution of Streams/Rivers	Increased Accumulation of Garbage in the Streets	Flooding	Increase in Heat	Increase in Traffic Congestion	.	Destruction of Green Areas	Waste of Water	Waste of Food	Waste of Energy	Invasion of Public Space	.	Urban Fires	.	Yes	Short-term course on Smart City or Decarbonized City	the Basic course on Disruptive Technologies (AI, IoT, Blockchain, etc)	Advanced course on Disruptive Technologies (AI, IoT, Blockchain, etc)	Lato Sensu Specialization on Smart City or Decarbonized City	Master Course on Smart City or Decarbonized City	Doctor Course on Smart City or Decarbonized City	.	High School
692	None	None	None	None	None	0	0	0	0	Maybe	.	.	.	.	.	.	.	.	.	.	Health	.	.	.	.	.	Increased Pollution of Streams/Rivers	.	.	.	.	.	.	.	.	.	.	.	.	.	Yes	Short-term course on Smart City or Decarbonized City	.	.	.	.	.	.	High School
691	Low	Average	Average	Average	Average	0	0	0	0	Yes	.	.	Culture	Education	.	.	Governance (transparência e combate à corrupção)	.	House	Environment (Arborização urbana, água, energia, coleta de lixo, etc)	Health	Construction	.	.	Increased Air Pollution (Including odor, and stench)	Increased Noise Pollution	Increased Pollution of Streams/Rivers	Increased Accumulation of Garbage in the Streets	.	.	.	.	.	.	.	.	.	.	Urban Fires	.	Yes	Short-term course on Smart City or Decarbonized City	the Basic course on Disruptive Technologies (AI, IoT, Blockchain, etc)	.	Lato Sensu Specialization on Smart City or Decarbonized City	.	.	.	Superior
690	None	None	None	Low	.	0	0	0	0	Yes	Nonea	.	.	.	.	.	.	.	.	.	.	.	.	Insufficient Urban Afforestation (trees without maintenance, urban construction without adequate afforestation, etc.)	.	.	.	.	.	.	.	.	.	.	.	.	.	.	.	.	Maybe	.	the Basic course on Disruptive Technologies (AI, IoT, Blockchain, etc)	.	.	.	.	.	Superior
689	None	None	None	None	None	2	0	0	0	Yes	.	.	.	.	Sport	.	.	.	.	.	.	.	.	.	.	.	.	.	.	.	.	.	.	Waste of Water	.	.	.	.	.	.	No	.	.	.	.	.	Doctor Course on Smart City or Decarbonized City	.	High School
688	.	Low	Low	Average	Average	0	0	0	0	Yes	.	.	.	.	.	.	.	Mobility	.	Environment (Arborização urbana, água, energia, coleta de lixo, etc)	.	.	.	.	Increased Air Pollution (Including odor, and stench)	.	Increased Pollution of Streams/Rivers	Increased Accumulation of Garbage in the Streets	.	.	.	.	Destruction of Green Areas	Waste of Water	.	.	.	.	.	.	Yes	Short-term course on Smart City or Decarbonized City	the Basic course on Disruptive Technologies (AI, IoT, Blockchain, etc)	.	.	.	Doctor Course on Smart City or Decarbonized City	.	Specialization Lato Sensu
687	None	None	None	Low	None	0	0	0	0	Maybe	.	Social Assistance	.	Education	.	.	Governance (transparência e combate à corrupção)	Mobility	House	Environment (Arborização urbana, água, energia, coleta de lixo, etc)	Health	Construction	.	Insufficient Urban Afforestation (trees without maintenance, urban construction without adequate afforestation, etc.)	Increased Air Pollution (Including odor, and stench)	Increased Noise Pollution	Increased Pollution of Streams/Rivers	Increased Accumulation of Garbage in the Streets	Flooding	Increase in Heat	Increase in Traffic Congestion	Increase in Visual Pollution	Destruction of Green Areas	Waste of Water	Waste of Food	Waste of Energy	Invasion of Public Space	Gas Emitting Vehicles	Urban Fires	.	Maybe	Short-term course on Smart City or Decarbonized City	the Basic course on Disruptive Technologies (AI, IoT, Blockchain, etc)	Advanced course on Disruptive Technologies (AI, IoT, Blockchain, etc)	Lato Sensu Specialization on Smart City or Decarbonized City	.	.	.	Superior
686	None	None	Low	Average	Low	0	0	0	0	Yes	.	.	.	.	.	.	.	.	.	.	.	.	Others	.	.	.	Increased Pollution of Streams/Rivers	.	.	.	.	.	.	.	.	.	.	.	.	.	.	.	.	.	.	.	Doctor Course on Smart City or Decarbonized City	.	High School
685	Low	Low	Average	Average	Average	0	0	0	0	Yes	.	.	Culture	Education	.	.	.	.	.	.	.	.	.	Insufficient Urban Afforestation (trees without maintenance, urban construction without adequate afforestation, etc.)	Increased Air Pollution (Including odor, and stench)	Increased Noise Pollution	Increased Pollution of Streams/Rivers	Increased Accumulation of Garbage in the Streets	Flooding	Increase in Heat	Increase in Traffic Congestion	Increase in Visual Pollution	Destruction of Green Areas	Waste of Water	Waste of Food	Waste of Energy	Invasion of Public Space	Gas Emitting Vehicles	.	.	Yes	.	the Basic course on Disruptive Technologies (AI, IoT, Blockchain, etc)	Advanced course on Disruptive Technologies (AI, IoT, Blockchain, etc)	Lato Sensu Specialization on Smart City or Decarbonized City	Master Course on Smart City or Decarbonized City	.	.	Specialization Lato Sensu
684	None	None	None	None	None	0	0	0	0	Yes	.	.	.	.	Sport	.	.	Mobility	.	Environment (Arborização urbana, água, energia, coleta de lixo, etc)	.	.	.	Insufficient Urban Afforestation (trees without maintenance, urban construction without adequate afforestation, etc.)	.	.	Increased Pollution of Streams/Rivers	.	.	.	Increase in Traffic Congestion	.	.	.	.	.	.	.	.	.	Yes	Short-term course on Smart City or Decarbonized City	.	.	.	.	.	.	High School
683	Low	.	.	.	.	0	1	1	1	Yes	.	.	.	.	.	.	Governance (transparência e combate à corrupção)	.	House	.	Health	.	.	.	.	.	Increased Pollution of Streams/Rivers	Increased Accumulation of Garbage in the Streets	Flooding	Increase in Heat	.	.	Destruction of Green Areas	.	.	.	.	Gas Emitting Vehicles	.	.	Maybe	Short-term course on Smart City or Decarbonized City	.	.	.	.	.	.	Superior
682	None	Low	Average	Average	Low	0	0	0	0	Yes	.	.	Culture	Education	Sport	.	.	Mobility	.	Environment (Arborização urbana, água, energia, coleta de lixo, etc)	Health	Construction	.	.	Increased Air Pollution (Including odor, and stench)	.	Increased Pollution of Streams/Rivers	Increased Accumulation of Garbage in the Streets	.	Increase in Heat	Increase in Traffic Congestion	.	.	Waste of Water	.	.	.	.	Urban Fires	.	Maybe	.	.	Advanced course on Disruptive Technologies (AI, IoT, Blockchain, etc)	.	.	.	.	Superior
681	None	None	None	None	None	0	0	0	0	Maybe	.	.	Culture	Education	.	.	.	.	.	Environment (Arborização urbana, água, energia, coleta de lixo, etc)	.	.	.	.	Increased Air Pollution (Including odor, and stench)	.	Increased Pollution of Streams/Rivers	Increased Accumulation of Garbage in the Streets	.	Increase in Heat	.	.	Destruction of Green Areas	.	.	.	.	.	Urban Fires	.	Yes	Short-term course on Smart City or Decarbonized City	the Basic course on Disruptive Technologies (AI, IoT, Blockchain, etc)	.	.	.	.	.	High School
680	None	Low	Average	Low	Average	0	0	0	0	Yes	.	.	Culture	Education	Sport	.	.	Mobility	House	Environment (Arborização urbana, água, energia, coleta de lixo, etc)	Health	Construction	.	Insufficient Urban Afforestation (trees without maintenance, urban construction without adequate afforestation, etc.)	Increased Air Pollution (Including odor, and stench)	.	Increased Pollution of Streams/Rivers	Increased Accumulation of Garbage in the Streets	Flooding	.	Increase in Traffic Congestion	.	.	Waste of Water	.	Waste of Energy	.	Gas Emitting Vehicles	Urban Fires	.	Yes	Short-term course on Smart City or Decarbonized City	the Basic course on Disruptive Technologies (AI, IoT, Blockchain, etc)	.	.	.	.	.	High School
679	None	None	None	Low	Low	0	0	0	0	Yes	.	Social Assistance	Culture	Education	Sport	Finance	Governance (transparência e combate à corrupção)	Mobility	House	Environment (Arborização urbana, água, energia, coleta de lixo, etc)	Health	Construction	Others	Insufficient Urban Afforestation (trees without maintenance, urban construction without adequate afforestation, etc.)	.	.	Increased Pollution of Streams/Rivers	.	Flooding	.	.	.	Destruction of Green Areas	.	.	.	.	.	Urban Fires	.	Yes	Short-term course on Smart City or Decarbonized City	the Basic course on Disruptive Technologies (AI, IoT, Blockchain, etc)	Advanced course on Disruptive Technologies (AI, IoT, Blockchain, etc)	Lato Sensu Specialization on Smart City or Decarbonized City	.	.	.	High School
678	None	None	None	None	Low	0	0	0	0	Yes	.	.	.	Education	.	.	.	.	.	.	.	.	.	.	.	.	Increased Pollution of Streams/Rivers	Increased Accumulation of Garbage in the Streets	.	Increase in Heat	.	.	.	.	Waste of Food	.	.	.	Urban Fires	.	Yes	Short-term course on Smart City or Decarbonized City	the Basic course on Disruptive Technologies (AI, IoT, Blockchain, etc)	.	.	.	.	.	High School
677	Low	Low	Low	None	None	0	0	0	0	Yes	.	.	.	.	.	.	.	.	.	Environment (Arborização urbana, água, energia, coleta de lixo, etc)	.	.	.	Insufficient Urban Afforestation (trees without maintenance, urban construction without adequate afforestation, etc.)	.	Increased Noise Pollution	.	Increased Accumulation of Garbage in the Streets	.	.	.	.	Destruction of Green Areas	.	.	.	Invasion of Public Space	.	.	.	Yes	.	.	.	Lato Sensu Specialization on Smart City or Decarbonized City	.	.	.	Superior
676	None	None	None	Average	Average	2	0	0	0	Yes	.	.	.	Education	.	.	Governance (transparência e combate à corrupção)	.	.	Environment (Arborização urbana, água, energia, coleta de lixo, etc)	.	.	.	Insufficient Urban Afforestation (trees without maintenance, urban construction without adequate afforestation, etc.)	Increased Air Pollution (Including odor, and stench)	.	Increased Pollution of Streams/Rivers	Increased Accumulation of Garbage in the Streets	Flooding	Increase in Heat	Increase in Traffic Congestion	.	Destruction of Green Areas	Waste of Water	Waste of Food	Waste of Energy	.	.	Urban Fires	.	Yes	Short-term course on Smart City or Decarbonized City	the Basic course on Disruptive Technologies (AI, IoT, Blockchain, etc)	.	.	.	.	.	Superior
675	Average	Average	Average	High	Average	0	0	2	1	Yes	.	.	.	.	.	.	.	.	.	Environment (Arborização urbana, água, energia, coleta de lixo, etc)	.	.	.	Insufficient Urban Afforestation (trees without maintenance, urban construction without adequate afforestation, etc.)	Increased Air Pollution (Including odor, and stench)	.	Increased Pollution of Streams/Rivers	Increased Accumulation of Garbage in the Streets	.	.	.	.	Destruction of Green Areas	.	.	.	.	.	.	.	Maybe	Short-term course on Smart City or Decarbonized City	.	.	.	.	.	.	High School
674	Average	Average	Average	Average	Low	0	0	0	0	Yes	.	.	.	.	.	.	.	.	.	Environment (Arborização urbana, água, energia, coleta de lixo, etc)	.	.	.	Insufficient Urban Afforestation (trees without maintenance, urban construction without adequate afforestation, etc.)	.	.	Increased Pollution of Streams/Rivers	.	.	.	.	.	Destruction of Green Areas	.	.	.	.	Gas Emitting Vehicles	.	.	Yes	Short-term course on Smart City or Decarbonized City	the Basic course on Disruptive Technologies (AI, IoT, Blockchain, etc)	.	.	.	.	.	Superior
673	Low	Low	Average	Average	Average	0	0	0	0	Yes	.	.	Culture	.	.	.	.	.	.	Environment (Arborização urbana, água, energia, coleta de lixo, etc)	.	.	.	Insufficient Urban Afforestation (trees without maintenance, urban construction without adequate afforestation, etc.)	Increased Air Pollution (Including odor, and stench)	Increased Noise Pollution	Increased Pollution of Streams/Rivers	Increased Accumulation of Garbage in the Streets	Flooding	Increase in Heat	Increase in Traffic Congestion	Increase in Visual Pollution	Destruction of Green Areas	Waste of Water	Waste of Food	Waste of Energy	.	Gas Emitting Vehicles	Urban Fires	.	Yes	Short-term course on Smart City or Decarbonized City	the Basic course on Disruptive Technologies (AI, IoT, Blockchain, etc)	.	.	.	.	.	Superior
672	None	None	None	High	High	1	0	.	0	Yes	.	Social Assistance	Culture	Education	Sport	Finance	Governance (transparência e combate à corrupção)	Mobility	House	Environment (Arborização urbana, água, energia, coleta de lixo, etc)	Health	Construction	Others	Insufficient Urban Afforestation (trees without maintenance, urban construction without adequate afforestation, etc.)	Increased Air Pollution (Including odor, and stench)	Increased Noise Pollution	.	.	.	.	.	.	.	.	.	.	.	.	.	.	Yes	.	the Basic course on Disruptive Technologies (AI, IoT, Blockchain, etc)	Advanced course on Disruptive Technologies (AI, IoT, Blockchain, etc)	.	.	.	.	Master
671	None	None	None	.	None	0	0	0	0	Yes	.	.	Culture	Education	.	.	.	.	.	Environment (Arborização urbana, água, energia, coleta de lixo, etc)	.	.	.	.	.	.	Increased Pollution of Streams/Rivers	Increased Accumulation of Garbage in the Streets	Flooding	.	.	.	Destruction of Green Areas	.	.	.	.	.	Urban Fires	.	Yes	Short-term course on Smart City or Decarbonized City	.	.	.	.	.	.	High School
670	Low	Average	High	Average	High	0	0	0	0	Yes	.	.	.	Education	.	.	.	.	.	Environment (Arborização urbana, água, energia, coleta de lixo, etc)	.	.	.	Insufficient Urban Afforestation (trees without maintenance, urban construction without adequate afforestation, etc.)	.	.	Increased Pollution of Streams/Rivers	.	.	Increase in Heat	.	.	.	.	Waste of Food	.	.	.	Urban Fires	.	Yes	Short-term course on Smart City or Decarbonized City	the Basic course on Disruptive Technologies (AI, IoT, Blockchain, etc)	Advanced course on Disruptive Technologies (AI, IoT, Blockchain, etc)	.	.	.	.	High School
669	None	None	None	None	None	0	0	0	0	Yes	.	.	.	.	.	.	.	.	.	.	Health	.	.	.	.	Increased Noise Pollution	Increased Pollution of Streams/Rivers	Increased Accumulation of Garbage in the Streets	.	.	.	.	.	.	.	.	.	.	.	.	Maybe	Short-term course on Smart City or Decarbonized City	.	.	.	.	.	.	High School
668	None	None	Average	None	Low	1	0	0	0	Yes	.	.	.	.	.	.	.	.	.	Environment (Arborização urbana, água, energia, coleta de lixo, etc)	.	.	.	.	Increased Air Pollution (Including odor, and stench)	Increased Noise Pollution	Increased Pollution of Streams/Rivers	Increased Accumulation of Garbage in the Streets	Flooding	Increase in Heat	.	.	Destruction of Green Areas	Waste of Water	Waste of Food	Waste of Energy	Invasion of Public Space	Gas Emitting Vehicles	.	.	Yes	Short-term course on Smart City or Decarbonized City	.	.	.	.	.	.	High School
667	None	None	None	Low	None	0	0	0	0	Maybe	.	Social Assistance	.	Education	Sport	Finance	Governance (transparência e combate à corrupção)	.	.	.	.	.	.	.	Increased Air Pollution (Including odor, and stench)	Increased Noise Pollution	.	.	.	.	Increase in Traffic Congestion	.	.	.	Waste of Food	.	.	.	.	.	Maybe	.	.	.	Lato Sensu Specialization on Smart City or Decarbonized City	.	.	.	Superior
666	None	Average	Average	.	.	0	0	.	.	Yes	.	.	.	Education	.	.	.	.	.	.	.	.	.	Insufficient Urban Afforestation (trees without maintenance, urban construction without adequate afforestation, etc.)	Increased Air Pollution (Including odor, and stench)	.	Increased Pollution of Streams/Rivers	.	Flooding	.	.	.	Destruction of Green Areas	.	.	.	Invasion of Public Space	.	Urban Fires	.	Yes	.	.	.	Lato Sensu Specialization on Smart City or Decarbonized City	Master Course on Smart City or Decarbonized City	.	.	Specialization Lato Sensu
665	Average	Low	Low	Average	Average	0	0	0	0	Yes	.	.	.	.	.	.	.	Mobility	House	.	.	Construction	.	Insufficient Urban Afforestation (trees without maintenance, urban construction without adequate afforestation, etc.)	.	.	Increased Pollution of Streams/Rivers	.	.	.	.	.	Destruction of Green Areas	Waste of Water	.	.	Invasion of Public Space	.	.	.	Yes	.	the Basic course on Disruptive Technologies (AI, IoT, Blockchain, etc)	.	.	.	Doctor Course on Smart City or Decarbonized City	.	Specialization Lato Sensu
664	None	None	Low	Average	Average	0	0	0	0	Maybe	.	.	Culture	Education	.	.	.	.	.	Environment (Arborização urbana, água, energia, coleta de lixo, etc)	Health	.	.	Insufficient Urban Afforestation (trees without maintenance, urban construction without adequate afforestation, etc.)	.	Increased Noise Pollution	.	.	.	.	Increase in Traffic Congestion	Increase in Visual Pollution	Destruction of Green Areas	.	.	.	.	.	.	.	Maybe	Short-term course on Smart City or Decarbonized City	.	.	.	.	.	.	Specialization Lato Sensu
663	None	None	Low	Average	Average	0	0	0	0	Yes	.	.	Culture	.	.	.	.	.	.	Environment (Arborização urbana, água, energia, coleta de lixo, etc)	.	.	.	Insufficient Urban Afforestation (trees without maintenance, urban construction without adequate afforestation, etc.)	Increased Air Pollution (Including odor, and stench)	.	Increased Pollution of Streams/Rivers	.	.	.	.	.	Destruction of Green Areas	.	.	.	.	.	Urban Fires	.	Yes	.	the Basic course on Disruptive Technologies (AI, IoT, Blockchain, etc)	Advanced course on Disruptive Technologies (AI, IoT, Blockchain, etc)	.	Master Course on Smart City or Decarbonized City	Doctor Course on Smart City or Decarbonized City	.	Specialization Lato Sensu
662	.	Low	.	.	.	0	0	0	.	Yes	.	.	.	.	.	.	.	.	.	.	.	.	Others	.	.	.	Increased Pollution of Streams/Rivers	.	.	.	.	.	.	.	.	.	.	.	.	.	Yes	Short-term course on Smart City or Decarbonized City	.	.	.	.	.	.	Superior
661	None	None	None	None	.	0	0	0	0	Yes	.	Social Assistance	.	Education	Sport	.	.	.	.	.	.	.	.	Insufficient Urban Afforestation (trees without maintenance, urban construction without adequate afforestation, etc.)	Increased Air Pollution (Including odor, and stench)	Increased Noise Pollution	.	.	.	.	.	.	.	.	.	.	.	.	.	.	Yes	.	.	.	Lato Sensu Specialization on Smart City or Decarbonized City	.	.	.	Master
660	None	None	None	None	Low	0	0	0	0	Yes	.	.	.	.	.	.	.	.	.	Environment (Arborização urbana, água, energia, coleta de lixo, etc)	.	.	.	.	Increased Air Pollution (Including odor, and stench)	Increased Noise Pollution	Increased Pollution of Streams/Rivers	Increased Accumulation of Garbage in the Streets	.	.	.	.	.	.	.	.	.	Gas Emitting Vehicles	.	.	Maybe	Short-term course on Smart City or Decarbonized City	.	Advanced course on Disruptive Technologies (AI, IoT, Blockchain, etc)	.	.	.	.	High School
659	None	Average	High	High	High	0	0	0	0	Yes	.	.	.	Education	.	.	.	.	.	Environment (Arborização urbana, água, energia, coleta de lixo, etc)	.	.	.	Insufficient Urban Afforestation (trees without maintenance, urban construction without adequate afforestation, etc.)	.	.	Increased Pollution of Streams/Rivers	.	.	Increase in Heat	.	.	.	Waste of Water	.	.	.	.	Urban Fires	.	Yes	.	the Basic course on Disruptive Technologies (AI, IoT, Blockchain, etc)	Advanced course on Disruptive Technologies (AI, IoT, Blockchain, etc)	Lato Sensu Specialization on Smart City or Decarbonized City	.	.	.	Doctor
658	None	Low	Low	Low	Low	0	0	.	.	Maybe	.	.	.	.	.	.	.	.	.	Environment (Arborização urbana, água, energia, coleta de lixo, etc)	.	.	.	Insufficient Urban Afforestation (trees without maintenance, urban construction without adequate afforestation, etc.)	.	.	Increased Pollution of Streams/Rivers	.	Flooding	Increase in Heat	Increase in Traffic Congestion	.	Destruction of Green Areas	.	.	.	.	.	.	.	Maybe	Short-term course on Smart City or Decarbonized City	.	.	.	.	.	.	Specialization Lato Sensu
657	None	None	Average	Average	None	0	0	0	0	Yes	.	.	.	.	.	.	Governance (transparência e combate à corrupção)	Mobility	House	Environment (Arborização urbana, água, energia, coleta de lixo, etc)	.	Construction	.	.	.	Increased Noise Pollution	Increased Pollution of Streams/Rivers	.	.	.	Increase in Traffic Congestion	.	.	.	.	.	.	Gas Emitting Vehicles	.	.	Yes	.	the Basic course on Disruptive Technologies (AI, IoT, Blockchain, etc)	Advanced course on Disruptive Technologies (AI, IoT, Blockchain, etc)	.	.	.	.	High School
656	Average	High	.	High	High	0	0	0	0	Yes	.	Social Assistance	Culture	Education	.	.	.	Mobility	.	.	.	.	.	.	Increased Air Pollution (Including odor, and stench)	Increased Noise Pollution	Increased Pollution of Streams/Rivers	.	Flooding	.	.	Increase in Visual Pollution	Destruction of Green Areas	Waste of Water	Waste of Food	.	Invasion of Public Space	.	Urban Fires	.	Yes	.	the Basic course on Disruptive Technologies (AI, IoT, Blockchain, etc)	.	.	.	.	.	Superior
655	None	None	Low	Average	Average	0	0	2	0	Maybe	.	.	.	.	.	.	Governance (transparência e combate à corrupção)	Mobility	.	Environment (Arborização urbana, água, energia, coleta de lixo, etc)	Health	Construction	.	Insufficient Urban Afforestation (trees without maintenance, urban construction without adequate afforestation, etc.)	Increased Air Pollution (Including odor, and stench)	.	Increased Pollution of Streams/Rivers	.	.	Increase in Heat	Increase in Traffic Congestion	.	Destruction of Green Areas	Waste of Water	.	Waste of Energy	Invasion of Public Space	Gas Emitting Vehicles	Urban Fires	.	Maybe	Short-term course on Smart City or Decarbonized City	the Basic course on Disruptive Technologies (AI, IoT, Blockchain, etc)	Advanced course on Disruptive Technologies (AI, IoT, Blockchain, etc)	.	.	.	.	Specialization Lato Sensu
654	None	Low	Low	None	None	0	1	.	.	Maybe	.	.	.	.	.	.	.	.	.	Environment (Arborização urbana, água, energia, coleta de lixo, etc)	.	.	.	.	Increased Air Pollution (Including odor, and stench)	.	.	.	.	.	.	.	.	.	.	.	.	.	.	.	Yes	Short-term course on Smart City or Decarbonized City	.	.	.	.	.	.	High School
653	None	None	None	None	None	0	0	0	0	Yes	.	.	.	.	Sport	Finance	Governance (transparência e combate à corrupção)	Mobility	.	.	Health	.	.	.	Increased Air Pollution (Including odor, and stench)	.	Increased Pollution of Streams/Rivers	Increased Accumulation of Garbage in the Streets	.	Increase in Heat	Increase in Traffic Congestion	.	.	.	Waste of Food	.	.	.	.	.	Yes	.	the Basic course on Disruptive Technologies (AI, IoT, Blockchain, etc)	.	.	.	.	.	High School
652	None	None	None	Low	Low	0	0	0	0	Maybe	.	.	.	.	.	.	.	Mobility	.	Environment (Arborização urbana, água, energia, coleta de lixo, etc)	.	.	.	Insufficient Urban Afforestation (trees without maintenance, urban construction without adequate afforestation, etc.)	Increased Air Pollution (Including odor, and stench)	Increased Noise Pollution	Increased Pollution of Streams/Rivers	Increased Accumulation of Garbage in the Streets	Flooding	Increase in Heat	Increase in Traffic Congestion	.	Destruction of Green Areas	Waste of Water	Waste of Food	Waste of Energy	Invasion of Public Space	Gas Emitting Vehicles	Urban Fires	.	Maybe	Short-term course on Smart City or Decarbonized City	.	.	.	.	.	.	High School
651	Average	Average	Average	Average	Average	0	0	0	0	Yes	.	.	.	.	.	Finance	.	Mobility	.	.	Health	Construction	.	.	Increased Air Pollution (Including odor, and stench)	Increased Noise Pollution	Increased Pollution of Streams/Rivers	Increased Accumulation of Garbage in the Streets	.	Increase in Heat	Increase in Traffic Congestion	Increase in Visual Pollution	Destruction of Green Areas	Waste of Water	Waste of Food	Waste of Energy	Invasion of Public Space	Gas Emitting Vehicles	.	.	Yes	.	.	.	.	Master Course on Smart City or Decarbonized City	Doctor Course on Smart City or Decarbonized City	.	Superior
650	Low	Average	Average	Average	Low	0	0	0	0	Yes	.	.	.	Education	.	.	.	.	.	.	.	.	.	.	.	.	Increased Pollution of Streams/Rivers	.	.	.	.	.	.	.	.	.	.	.	.	.	Yes	Short-term course on Smart City or Decarbonized City	.	.	.	.	.	.	Specialization Lato Sensu
649	High	High	High	.	High	0	0	0	0	Yes	.	Social Assistance	.	.	.	.	.	.	.	.	.	.	.	Insufficient Urban Afforestation (trees without maintenance, urban construction without adequate afforestation, etc.)	Increased Air Pollution (Including odor, and stench)	Increased Noise Pollution	Increased Pollution of Streams/Rivers	Increased Accumulation of Garbage in the Streets	.	.	.	.	.	.	.	.	.	.	.	.	Maybe	.	.	.	Lato Sensu Specialization on Smart City or Decarbonized City	.	.	.	Superior
648	None	None	None	None	None	0	0	0	0	Maybe	.	.	.	.	.	.	.	.	.	Environment (Arborização urbana, água, energia, coleta de lixo, etc)	.	.	.	.	Increased Air Pollution (Including odor, and stench)	Increased Noise Pollution	Increased Pollution of Streams/Rivers	Increased Accumulation of Garbage in the Streets	Flooding	.	.	Increase in Visual Pollution	.	.	.	.	.	.	Urban Fires	.	Maybe	.	.	.	.	Master Course on Smart City or Decarbonized City	.	.	Superior
647	High	Average	High	High	.	0	0	0	0	Yes	.	.	.	.	Sport	.	.	.	.	.	Health	.	Others	.	.	.	.	Increased Accumulation of Garbage in the Streets	.	.	.	.	.	.	.	.	.	.	.	.	Yes	.	.	.	Lato Sensu Specialization on Smart City or Decarbonized City	.	.	.	High School
646	None	None	None	None	None	0	0	0	0	Yes	.	Social Assistance	.	Education	Sport	.	.	.	.	.	.	.	.	Insufficient Urban Afforestation (trees without maintenance, urban construction without adequate afforestation, etc.)	.	.	Increased Pollution of Streams/Rivers	Increased Accumulation of Garbage in the Streets	.	.	.	.	.	.	.	.	.	.	.	.	Yes	Short-term course on Smart City or Decarbonized City	the Basic course on Disruptive Technologies (AI, IoT, Blockchain, etc)	.	.	.	.	.	High School
645	None	None	None	None	None	0	0	0	0	Maybe	.	Social Assistance	.	Education	.	.	.	.	.	Environment (Arborização urbana, água, energia, coleta de lixo, etc)	.	.	.	Insufficient Urban Afforestation (trees without maintenance, urban construction without adequate afforestation, etc.)	.	.	Increased Pollution of Streams/Rivers	Increased Accumulation of Garbage in the Streets	Flooding	.	.	.	.	.	.	.	.	.	.	.	Maybe	Short-term course on Smart City or Decarbonized City	.	.	.	.	.	.	High School
644	None	None	None	Low	Low	0	0	0	0	Maybe	.	.	.	Education	.	.	.	.	.	.	.	.	.	.	.	.	.	Increased Accumulation of Garbage in the Streets	.	.	.	Increase in Visual Pollution	.	Waste of Water	Waste of Food	.	Invasion of Public Space	.	.	.	Maybe	.	the Basic course on Disruptive Technologies (AI, IoT, Blockchain, etc)	.	.	.	.	.	High School
643	None	None	Average	None	None	0	0	0	0	Yes	.	.	.	.	.	.	.	.	.	Environment (Arborização urbana, água, energia, coleta de lixo, etc)	Health	.	.	Insufficient Urban Afforestation (trees without maintenance, urban construction without adequate afforestation, etc.)	Increased Air Pollution (Including odor, and stench)	.	Increased Pollution of Streams/Rivers	Increased Accumulation of Garbage in the Streets	.	.	Increase in Traffic Congestion	.	.	.	.	.	.	.	.	.	Yes	Short-term course on Smart City or Decarbonized City	the Basic course on Disruptive Technologies (AI, IoT, Blockchain, etc)	Advanced course on Disruptive Technologies (AI, IoT, Blockchain, etc)	.	.	.	.	Superior
642	High	High	Average	High	Average	0	1	0	0	Yes	.	.	.	.	.	Finance	Governance (transparência e combate à corrupção)	.	.	Environment (Arborização urbana, água, energia, coleta de lixo, etc)	.	.	.	.	.	.	Increased Pollution of Streams/Rivers	.	.	.	.	.	.	Waste of Water	Waste of Food	.	.	.	.	.	Yes	.	.	Advanced course on Disruptive Technologies (AI, IoT, Blockchain, etc)	.	Master Course on Smart City or Decarbonized City	.	.	Specialization Lato Sensu
641	None	None	None	Low	None	0	0	0	0	Maybe	.	.	.	Education	.	.	Governance (transparência e combate à corrupção)	.	.	Environment (Arborização urbana, água, energia, coleta de lixo, etc)	Health	.	.	Insufficient Urban Afforestation (trees without maintenance, urban construction without adequate afforestation, etc.)	.	Increased Noise Pollution	Increased Pollution of Streams/Rivers	Increased Accumulation of Garbage in the Streets	Flooding	Increase in Heat	.	.	.	.	.	.	.	.	.	.	Maybe	.	the Basic course on Disruptive Technologies (AI, IoT, Blockchain, etc)	.	.	.	.	.	High School
640	Low	Low	Average	Average	Average	0	0	2	3	Maybe	.	.	Culture	Education	.	.	.	.	.	Environment (Arborização urbana, água, energia, coleta de lixo, etc)	Health	.	.	.	.	.	Increased Pollution of Streams/Rivers	Increased Accumulation of Garbage in the Streets	.	.	.	.	Destruction of Green Areas	.	.	.	Invasion of Public Space	Gas Emitting Vehicles	.	.	No	Short-term course on Smart City or Decarbonized City	.	.	.	.	.	.	Specialization Lato Sensu
639	None	None	None	None	None	0	0	0	0	Maybe	.	.	.	Education	.	.	Governance (transparência e combate à corrupção)	.	House	.	.	.	.	.	Increased Air Pollution (Including odor, and stench)	.	Increased Pollution of Streams/Rivers	Increased Accumulation of Garbage in the Streets	.	.	.	.	Destruction of Green Areas	Waste of Water	.	.	.	.	.	.	Maybe	Short-term course on Smart City or Decarbonized City	.	.	.	.	.	.	High School
638	None	None	Low	None	None	0	0	0	0	Maybe	.	.	.	.	.	.	.	.	.	.	Health	.	.	.	.	.	Increased Pollution of Streams/Rivers	.	Flooding	.	Increase in Traffic Congestion	.	.	Waste of Water	.	Waste of Energy	.	.	.	Others	Maybe	.	.	.	.	Master Course on Smart City or Decarbonized City	.	.	High School
637	None	None	None	Average	None	0	0	0	0	Maybe	.	.	.	.	.	Finance	.	.	.	.	.	.	.	.	Increased Air Pollution (Including odor, and stench)	Increased Noise Pollution	Increased Pollution of Streams/Rivers	Increased Accumulation of Garbage in the Streets	.	.	.	.	.	.	.	.	Invasion of Public Space	.	.	.	Yes	Short-term course on Smart City or Decarbonized City	.	.	.	.	.	.	Superior
636	.	.	High	Low	.	0	>4	3	.	Yes	.	.	.	.	.	.	Governance (transparência e combate à corrupção)	Mobility	House	Environment (Arborização urbana, água, energia, coleta de lixo, etc)	.	.	.	.	.	Increased Noise Pollution	Increased Pollution of Streams/Rivers	Increased Accumulation of Garbage in the Streets	.	.	.	.	.	.	.	.	Invasion of Public Space	.	.	Others	Maybe	.	.	.	.	Master Course on Smart City or Decarbonized City	.	.	Specialization Lato Sensu
635	Average	Average	Average	Average	Average	0	0	0	0	Yes	.	.	.	Education	.	.	Governance (transparência e combate à corrupção)	.	.	Environment (Arborização urbana, água, energia, coleta de lixo, etc)	.	.	.	.	.	.	Increased Pollution of Streams/Rivers	Increased Accumulation of Garbage in the Streets	Flooding	.	.	.	.	.	Waste of Food	.	.	Gas Emitting Vehicles	Urban Fires	.	Yes	.	.	.	Lato Sensu Specialization on Smart City or Decarbonized City	.	.	.	Specialization Lato Sensu
634	None	None	Low	None	None	0	0	0	0	Yes	.	.	.	Education	.	.	.	Mobility	.	.	.	.	.	Insufficient Urban Afforestation (trees without maintenance, urban construction without adequate afforestation, etc.)	.	.	Increased Pollution of Streams/Rivers	.	Flooding	.	.	Increase in Visual Pollution	.	Waste of Water	.	.	Invasion of Public Space	.	.	.	Maybe	Short-term course on Smart City or Decarbonized City	.	.	.	.	.	.	Master
633	None	None	None	None	None	0	0	0	0	No	Nonea	.	.	.	.	.	.	.	.	.	.	.	.	.	.	.	.	.	.	.	.	.	.	.	.	.	Invasion of Public Space	.	.	.	No	Short-term course on Smart City or Decarbonized City	.	.	.	.	.	.	Specialization Lato Sensu
632	Low	Low	Low	Low	Low	0	0	0	0	No	Nonea	.	.	.	.	.	.	.	.	.	.	.	.	.	.	.	.	.	.	.	Increase in Traffic Congestion	.	.	.	.	.	.	.	.	.	No	Short-term course on Smart City or Decarbonized City	.	.	.	.	.	.	Master
631	Average	Average	Average	Average	Low	0	3	2	1	Yes	.	.	.	Education	.	.	Governance (transparência e combate à corrupção)	.	.	.	.	.	.	.	.	.	Increased Pollution of Streams/Rivers	Increased Accumulation of Garbage in the Streets	.	.	Increase in Traffic Congestion	.	Destruction of Green Areas	.	Waste of Food	.	.	.	.	.	Yes	.	the Basic course on Disruptive Technologies (AI, IoT, Blockchain, etc)	Advanced course on Disruptive Technologies (AI, IoT, Blockchain, etc)	.	.	.	.	Doctor
630	Low	Low	Low	Average	Low	0	0	0	0	Yes	.	.	.	Education	.	.	.	.	.	.	.	.	.	Insufficient Urban Afforestation (trees without maintenance, urban construction without adequate afforestation, etc.)	.	.	.	.	.	.	.	.	.	.	.	.	.	.	.	.	Yes	Short-term course on Smart City or Decarbonized City	.	.	.	.	.	.	Superior
629	None	None	None	.	.	0	0	.	.	Maybe	.	.	.	.	.	.	.	Mobility	.	Environment (Arborização urbana, água, energia, coleta de lixo, etc)	Health	.	.	Insufficient Urban Afforestation (trees without maintenance, urban construction without adequate afforestation, etc.)	.	.	Increased Pollution of Streams/Rivers	Increased Accumulation of Garbage in the Streets	Flooding	.	.	.	.	.	.	.	Invasion of Public Space	.	.	.	Maybe	.	the Basic course on Disruptive Technologies (AI, IoT, Blockchain, etc)	.	.	.	.	.	High School
628	None	None	None	None	None	0	0	0	0	Yes	.	.	.	.	.	.	.	.	.	Environment (Arborização urbana, água, energia, coleta de lixo, etc)	.	.	.	.	Increased Air Pollution (Including odor, and stench)	.	.	.	.	.	.	.	.	.	.	.	.	.	.	.	Yes	.	.	.	.	.	Doctor Course on Smart City or Decarbonized City	.	Superior
627	Low	.	.	.	.	1	0	0	0	Yes	.	.	.	Education	.	.	.	.	House	.	.	.	.	.	Increased Air Pollution (Including odor, and stench)	.	Increased Pollution of Streams/Rivers	.	.	.	.	.	.	Waste of Water	.	.	.	.	.	.	Maybe	.	the Basic course on Disruptive Technologies (AI, IoT, Blockchain, etc)	Advanced course on Disruptive Technologies (AI, IoT, Blockchain, etc)	.	.	.	.	High School
626	Low	None	Low	Low	None	0	0	0	0	Yes	.	.	.	Education	.	.	.	.	.	Environment (Arborização urbana, água, energia, coleta de lixo, etc)	.	.	.	.	Increased Air Pollution (Including odor, and stench)	.	Increased Pollution of Streams/Rivers	Increased Accumulation of Garbage in the Streets	.	.	.	.	Destruction of Green Areas	Waste of Water	.	.	Invasion of Public Space	.	Urban Fires	.	Yes	.	the Basic course on Disruptive Technologies (AI, IoT, Blockchain, etc)	.	.	.	.	.	Specialization Lato Sensu
625	None	None	Low	None	None	0	0	0	0	Maybe	.	.	.	.	.	.	.	Mobility	.	.	.	.	.	Insufficient Urban Afforestation (trees without maintenance, urban construction without adequate afforestation, etc.)	.	.	Increased Pollution of Streams/Rivers	.	Flooding	Increase in Heat	Increase in Traffic Congestion	.	.	.	.	.	.	.	.	.	Maybe	Short-term course on Smart City or Decarbonized City	.	.	.	.	.	.	High School
624	None	None	None	None	None	0	0	0	0	Maybe	.	.	.	.	.	.	.	.	.	Environment (Arborização urbana, água, energia, coleta de lixo, etc)	.	.	.	.	.	.	.	Increased Accumulation of Garbage in the Streets	.	.	.	.	.	.	.	.	.	.	.	.	Maybe	Short-term course on Smart City or Decarbonized City	.	.	.	.	.	.	High School
623	None	None	None	None	None	0	.	.	.	Yes	.	.	.	.	Sport	.	.	.	.	.	.	.	.	.	.	Increased Noise Pollution	.	Increased Accumulation of Garbage in the Streets	.	.	.	.	.	Waste of Water	.	Waste of Energy	.	.	.	Others	Yes	.	.	.	.	Master Course on Smart City or Decarbonized City	Doctor Course on Smart City or Decarbonized City	.	High School
622	None	None	None	None	None	0	0	0	0	Maybe	.	Social Assistance	.	Education	Sport	.	Governance (transparência e combate à corrupção)	.	.	Environment (Arborização urbana, água, energia, coleta de lixo, etc)	Health	.	.	Insufficient Urban Afforestation (trees without maintenance, urban construction without adequate afforestation, etc.)	Increased Air Pollution (Including odor, and stench)	Increased Noise Pollution	Increased Pollution of Streams/Rivers	Increased Accumulation of Garbage in the Streets	Flooding	Increase in Heat	.	.	Destruction of Green Areas	Waste of Water	Waste of Food	.	Invasion of Public Space	Gas Emitting Vehicles	Urban Fires	Others	Maybe	Short-term course on Smart City or Decarbonized City	the Basic course on Disruptive Technologies (AI, IoT, Blockchain, etc)	.	.	.	.	.	High School
621	None	None	Low	Low	None	0	0	0	0	Maybe	.	Social Assistance	Culture	Education	Sport	Finance	Governance (transparência e combate à corrupção)	Mobility	House	Environment (Arborização urbana, água, energia, coleta de lixo, etc)	Health	Construction	.	.	Increased Air Pollution (Including odor, and stench)	Increased Noise Pollution	Increased Pollution of Streams/Rivers	.	.	.	Increase in Traffic Congestion	Increase in Visual Pollution	.	Waste of Water	Waste of Food	Waste of Energy	Invasion of Public Space	Gas Emitting Vehicles	Urban Fires	.	Maybe	.	the Basic course on Disruptive Technologies (AI, IoT, Blockchain, etc)	.	Lato Sensu Specialization on Smart City or Decarbonized City	.	.	.	High School
620	None	None	Low	Low	None	0	0	0	0	Yes	.	.	Culture	.	Sport	.	.	.	.	.	.	.	.	.	Increased Air Pollution (Including odor, and stench)	.	Increased Pollution of Streams/Rivers	Increased Accumulation of Garbage in the Streets	.	.	.	.	.	Waste of Water	Waste of Food	.	.	.	.	.	Maybe	Short-term course on Smart City or Decarbonized City	.	.	.	.	.	.	High School
619	None	None	None	None	None	0	0	0	0	Maybe	.	.	.	.	.	.	.	.	.	Environment (Arborização urbana, água, energia, coleta de lixo, etc)	.	.	.	.	.	.	Increased Pollution of Streams/Rivers	.	.	.	.	.	.	.	.	.	.	.	.	.	Maybe	Short-term course on Smart City or Decarbonized City	.	.	.	.	.	.	Superior
618	None	None	None	None	None	0	0	0	0	Maybe	.	.	.	.	.	.	.	.	.	Environment (Arborização urbana, água, energia, coleta de lixo, etc)	.	.	.	.	.	.	Increased Pollution of Streams/Rivers	.	.	.	.	.	.	.	.	.	.	.	.	.	Maybe	Short-term course on Smart City or Decarbonized City	.	.	.	.	.	.	Superior
617	None	Low	None	None	Low	0	0	0	0	Maybe	.	.	.	Education	Sport	.	.	Mobility	.	.	.	.	.	.	Increased Air Pollution (Including odor, and stench)	.	.	.	Flooding	.	.	.	.	.	.	.	.	.	.	.	Maybe	Short-term course on Smart City or Decarbonized City	.	.	.	.	.	.	Superior
616	None	None	None	None	None	0	0	0	0	Yes	.	.	.	.	Sport	.	.	.	.	Environment (Arborização urbana, água, energia, coleta de lixo, etc)	Health	.	.	.	Increased Air Pollution (Including odor, and stench)	.	Increased Pollution of Streams/Rivers	Increased Accumulation of Garbage in the Streets	.	Increase in Heat	Increase in Traffic Congestion	.	Destruction of Green Areas	Waste of Water	.	Waste of Energy	.	.	Urban Fires	.	Yes	Short-term course on Smart City or Decarbonized City	.	.	.	.	.	.	High School
615	Low	Low	Low	Low	Low	0	0	0	0	Maybe	.	.	.	Education	.	.	.	.	.	Environment (Arborização urbana, água, energia, coleta de lixo, etc)	.	.	.	.	Increased Air Pollution (Including odor, and stench)	.	.	Increased Accumulation of Garbage in the Streets	Flooding	.	.	.	Destruction of Green Areas	.	.	.	.	.	.	.	Maybe	Short-term course on Smart City or Decarbonized City	.	.	.	.	.	.	Superior
614	None	None	Low	Low	None	0	0	0	0	Maybe	.	.	Culture	.	.	.	.	.	House	Environment (Arborização urbana, água, energia, coleta de lixo, etc)	.	.	.	.	.	.	Increased Pollution of Streams/Rivers	.	Flooding	Increase in Heat	Increase in Traffic Congestion	.	.	.	.	.	.	Gas Emitting Vehicles	.	.	Maybe	Short-term course on Smart City or Decarbonized City	.	.	.	.	.	.	High School
613	None	None	None	None	None	0	0	0	0	Yes	.	Social Assistance	Culture	Education	Sport	.	.	Mobility	House	Environment (Arborização urbana, água, energia, coleta de lixo, etc)	Health	.	.	Insufficient Urban Afforestation (trees without maintenance, urban construction without adequate afforestation, etc.)	.	.	Increased Pollution of Streams/Rivers	Increased Accumulation of Garbage in the Streets	Flooding	.	.	.	.	.	.	.	.	.	Urban Fires	.	Yes	.	the Basic course on Disruptive Technologies (AI, IoT, Blockchain, etc)	Advanced course on Disruptive Technologies (AI, IoT, Blockchain, etc)	.	.	.	.	High School
612	None	Low	Average	Low	Average	0	0	0	0	Maybe	.	.	.	Education	.	.	.	.	.	.	.	.	.	.	.	Increased Noise Pollution	Increased Pollution of Streams/Rivers	.	.	.	.	Increase in Visual Pollution	.	Waste of Water	Waste of Food	.	.	.	.	.	Maybe	.	.	Advanced course on Disruptive Technologies (AI, IoT, Blockchain, etc)	.	.	.	.	High School
611	None	None	Low	Low	None	0	0	0	0	Yes	.	Social Assistance	Culture	Education	Sport	.	.	.	.	.	.	.	.	Insufficient Urban Afforestation (trees without maintenance, urban construction without adequate afforestation, etc.)	Increased Air Pollution (Including odor, and stench)	.	Increased Pollution of Streams/Rivers	Increased Accumulation of Garbage in the Streets	Flooding	.	.	.	.	.	.	.	.	.	.	.	Yes	Short-term course on Smart City or Decarbonized City	the Basic course on Disruptive Technologies (AI, IoT, Blockchain, etc)	Advanced course on Disruptive Technologies (AI, IoT, Blockchain, etc)	.	.	.	.	High School
610	Low	Low	Low	Low	Low	0	0	0	0	Yes	.	Social Assistance	.	Education	Sport	.	Governance (transparência e combate à corrupção)	Mobility	House	Environment (Arborização urbana, água, energia, coleta de lixo, etc)	Health	Construction	.	Insufficient Urban Afforestation (trees without maintenance, urban construction without adequate afforestation, etc.)	Increased Air Pollution (Including odor, and stench)	.	Increased Pollution of Streams/Rivers	Increased Accumulation of Garbage in the Streets	Flooding	Increase in Heat	Increase in Traffic Congestion	Increase in Visual Pollution	Destruction of Green Areas	Waste of Water	Waste of Food	Waste of Energy	Invasion of Public Space	Gas Emitting Vehicles	Urban Fires	.	Yes	Short-term course on Smart City or Decarbonized City	the Basic course on Disruptive Technologies (AI, IoT, Blockchain, etc)	Advanced course on Disruptive Technologies (AI, IoT, Blockchain, etc)	.	.	.	.	High School
609	None	Low	Low	Average	Average	0	0	0	0	Maybe	.	.	.	.	.	.	.	Mobility	.	.	.	.	.	.	.	.	.	.	.	.	.	.	.	Waste of Water	.	.	.	.	.	.	Maybe	.	.	Advanced course on Disruptive Technologies (AI, IoT, Blockchain, etc)	.	.	.	.	High School
608	None	None	None	Low	Low	0	0	0	0	Yes	.	.	.	.	.	.	Governance (transparência e combate à corrupção)	Mobility	House	Environment (Arborização urbana, água, energia, coleta de lixo, etc)	Health	.	.	Insufficient Urban Afforestation (trees without maintenance, urban construction without adequate afforestation, etc.)	.	.	Increased Pollution of Streams/Rivers	.	Flooding	Increase in Heat	Increase in Traffic Congestion	.	.	Waste of Water	.	.	.	.	Urban Fires	.	Maybe	Short-term course on Smart City or Decarbonized City	.	.	Lato Sensu Specialization on Smart City or Decarbonized City	.	.	.	High School
607	Low	Low	Low	Low	Average	0	0	0	0	Maybe	.	.	Culture	Education	Sport	.	.	Mobility	House	Environment (Arborização urbana, água, energia, coleta de lixo, etc)	Health	Construction	.	.	Increased Air Pollution (Including odor, and stench)	.	Increased Pollution of Streams/Rivers	Increased Accumulation of Garbage in the Streets	Flooding	.	.	.	.	.	.	.	.	.	Urban Fires	.	Maybe	Short-term course on Smart City or Decarbonized City	the Basic course on Disruptive Technologies (AI, IoT, Blockchain, etc)	.	.	.	.	.	High School
606	None	None	None	Average	Low	0	0	0	0	Yes	.	.	.	Education	.	.	.	.	.	.	Health	.	.	Insufficient Urban Afforestation (trees without maintenance, urban construction without adequate afforestation, etc.)	Increased Air Pollution (Including odor, and stench)	Increased Noise Pollution	Increased Pollution of Streams/Rivers	Increased Accumulation of Garbage in the Streets	Flooding	Increase in Heat	.	.	.	.	.	.	.	.	.	.	Yes	.	the Basic course on Disruptive Technologies (AI, IoT, Blockchain, etc)	.	Lato Sensu Specialization on Smart City or Decarbonized City	.	.	.	High School
605	Low	None	Average	Average	None	0	0	0	0	Maybe	.	.	.	.	.	Finance	Governance (transparência e combate à corrupção)	Mobility	.	Environment (Arborização urbana, água, energia, coleta de lixo, etc)	.	.	.	Insufficient Urban Afforestation (trees without maintenance, urban construction without adequate afforestation, etc.)	.	.	Increased Pollution of Streams/Rivers	.	.	Increase in Heat	Increase in Traffic Congestion	.	Destruction of Green Areas	.	.	.	.	.	.	.	No	.	the Basic course on Disruptive Technologies (AI, IoT, Blockchain, etc)	.	.	.	.	.	High School
604	None	None	None	None	None	0	0	.	.	Maybe	.	.	.	.	Sport	.	.	.	.	.	.	.	.	.	.	.	.	.	.	.	.	.	.	.	.	.	.	Gas Emitting Vehicles	.	.	Maybe	Short-term course on Smart City or Decarbonized City	.	.	.	.	.	.	Superior
603	None	None	Low	Low	None	0	0	0	0	Yes	.	.	.	Education	Sport	.	Governance (transparência e combate à corrupção)	.	.	.	.	Construction	.	.	.	.	Increased Pollution of Streams/Rivers	.	Flooding	Increase in Heat	Increase in Traffic Congestion	.	.	.	.	.	.	.	.	.	Yes	.	.	.	Lato Sensu Specialization on Smart City or Decarbonized City	Master Course on Smart City or Decarbonized City	Doctor Course on Smart City or Decarbonized City	.	Superior
602	None	None	Low	Low	Low	0	0	0	0	Yes	.	.	.	.	.	.	Governance (transparência e combate à corrupção)	.	House	.	.	.	.	Insufficient Urban Afforestation (trees without maintenance, urban construction without adequate afforestation, etc.)	Increased Air Pollution (Including odor, and stench)	.	Increased Pollution of Streams/Rivers	Increased Accumulation of Garbage in the Streets	Flooding	.	Increase in Traffic Congestion	.	.	Waste of Water	Waste of Food	.	Invasion of Public Space	.	Urban Fires	.	Yes	.	.	.	Lato Sensu Specialization on Smart City or Decarbonized City	.	.	.	Specialization Lato Sensu
601	None	None	None	None	None	0	0	0	0	Yes	.	.	.	.	.	.	.	.	.	Environment (Arborização urbana, água, energia, coleta de lixo, etc)	.	.	.	.	.	.	Increased Pollution of Streams/Rivers	Increased Accumulation of Garbage in the Streets	.	.	.	.	Destruction of Green Areas	.	.	.	.	.	Urban Fires	.	Yes	Short-term course on Smart City or Decarbonized City	.	.	.	.	.	.	High School
600	Average	Average	Average	Low	Average	0	0	.	.	Yes	.	.	.	Education	.	.	.	.	.	.	.	.	.	.	.	.	Increased Pollution of Streams/Rivers	.	.	.	.	.	.	.	.	.	.	.	.	.	Yes	.	.	.	.	Master Course on Smart City or Decarbonized City	.	.	High School
599	Low	Average	High	High	Average	0	0	1	1	Yes	.	.	.	Education	Sport	Finance	Governance (transparência e combate à corrupção)	Mobility	House	Environment (Arborização urbana, água, energia, coleta de lixo, etc)	Health	Construction	.	Insufficient Urban Afforestation (trees without maintenance, urban construction without adequate afforestation, etc.)	.	.	Increased Pollution of Streams/Rivers	Increased Accumulation of Garbage in the Streets	Flooding	Increase in Heat	Increase in Traffic Congestion	.	Destruction of Green Areas	.	.	Waste of Energy	Invasion of Public Space	Gas Emitting Vehicles	Urban Fires	.	Yes	Short-term course on Smart City or Decarbonized City	.	.	.	Master Course on Smart City or Decarbonized City	.	.	High School
598	None	None	None	None	None	0	0	.	.	Yes	.	.	.	.	.	.	.	.	House	.	.	.	.	Insufficient Urban Afforestation (trees without maintenance, urban construction without adequate afforestation, etc.)	Increased Air Pollution (Including odor, and stench)	.	Increased Pollution of Streams/Rivers	.	.	Increase in Heat	.	.	.	.	.	.	.	Gas Emitting Vehicles	Urban Fires	.	Yes	Short-term course on Smart City or Decarbonized City	the Basic course on Disruptive Technologies (AI, IoT, Blockchain, etc)	.	.	.	.	.	Superior
597	None	None	Low	Low	Low	0	0	0	0	Maybe	.	.	.	.	.	.	.	Mobility	.	.	.	.	.	.	Increased Air Pollution (Including odor, and stench)	.	Increased Pollution of Streams/Rivers	.	.	Increase in Heat	.	.	.	.	.	.	.	.	.	.	Yes	Short-term course on Smart City or Decarbonized City	.	.	.	.	Doctor Course on Smart City or Decarbonized City	.	High School
596	Low	Low	Low	Low	Low	0	0	0	0	Maybe	.	.	.	.	.	.	.	.	.	.	.	.	Others	.	.	.	Increased Pollution of Streams/Rivers	.	.	Increase in Heat	Increase in Traffic Congestion	.	Destruction of Green Areas	.	.	.	.	Gas Emitting Vehicles	.	.	Maybe	Short-term course on Smart City or Decarbonized City	.	.	.	.	.	.	Superior
595	Low	Low	Low	Low	Low	0	0	0	0	Yes	.	Social Assistance	.	.	.	.	.	.	.	Environment (Arborização urbana, água, energia, coleta de lixo, etc)	Health	.	.	Insufficient Urban Afforestation (trees without maintenance, urban construction without adequate afforestation, etc.)	Increased Air Pollution (Including odor, and stench)	.	Increased Pollution of Streams/Rivers	.	.	.	.	.	.	.	.	.	.	Gas Emitting Vehicles	Urban Fires	.	Yes	Short-term course on Smart City or Decarbonized City	.	.	.	.	.	.	Superior
594	None	None	Low	Low	Low	0	0	0	0	Yes	.	.	.	Education	.	.	.	.	.	Environment (Arborização urbana, água, energia, coleta de lixo, etc)	.	.	.	.	.	.	Increased Pollution of Streams/Rivers	Increased Accumulation of Garbage in the Streets	.	Increase in Heat	.	.	Destruction of Green Areas	Waste of Water	.	.	.	.	Urban Fires	.	Yes	Short-term course on Smart City or Decarbonized City	the Basic course on Disruptive Technologies (AI, IoT, Blockchain, etc)	.	.	.	.	.	Specialization Lato Sensu
593	None	None	None	None	None	0	0	0	0	Yes	.	.	.	.	.	.	.	.	.	Environment (Arborização urbana, água, energia, coleta de lixo, etc)	.	.	.	.	.	.	.	.	Flooding	.	.	.	.	.	.	.	.	.	.	.	No	Short-term course on Smart City or Decarbonized City	.	.	.	.	.	.	Superior
592	None	None	None	Low	Low	0	0	0	0	Yes	.	Social Assistance	.	.	.	.	.	.	.	.	.	.	.	Insufficient Urban Afforestation (trees without maintenance, urban construction without adequate afforestation, etc.)	Increased Air Pollution (Including odor, and stench)	.	Increased Pollution of Streams/Rivers	Increased Accumulation of Garbage in the Streets	.	.	Increase in Traffic Congestion	.	.	.	.	.	.	.	.	.	Yes	Short-term course on Smart City or Decarbonized City	the Basic course on Disruptive Technologies (AI, IoT, Blockchain, etc)	Advanced course on Disruptive Technologies (AI, IoT, Blockchain, etc)	.	.	.	.	High School
591	None	Low	Low	Average	Average	0	0	0	0	Yes	.	Social Assistance	Culture	.	.	.	.	.	House	Environment (Arborização urbana, água, energia, coleta de lixo, etc)	.	.	.	.	.	.	Increased Pollution of Streams/Rivers	Increased Accumulation of Garbage in the Streets	Flooding	.	.	.	.	Waste of Water	.	.	Invasion of Public Space	.	.	.	Yes	Short-term course on Smart City or Decarbonized City	the Basic course on Disruptive Technologies (AI, IoT, Blockchain, etc)	.	Lato Sensu Specialization on Smart City or Decarbonized City	.	.	.	Superior
590	None	None	None	None	None	0	0	0	0	No	.	.	.	.	.	.	.	Mobility	.	Environment (Arborização urbana, água, energia, coleta de lixo, etc)	.	Construction	.	.	.	.	Increased Pollution of Streams/Rivers	Increased Accumulation of Garbage in the Streets	Flooding	Increase in Heat	.	.	.	Waste of Water	.	.	.	.	.	.	Maybe	Short-term course on Smart City or Decarbonized City	.	.	.	.	.	.	High School
589	.	.	.	Average	.	0	.	2	.	Maybe	Nonea	.	.	.	.	.	.	.	.	.	.	.	.	Insufficient Urban Afforestation (trees without maintenance, urban construction without adequate afforestation, etc.)	.	.	.	.	.	.	.	.	.	.	.	.	.	.	.	.	No	Short-term course on Smart City or Decarbonized City	.	.	.	.	.	.	Superior
588	None	Average	Average	Average	High	0	>4	>4	0	Yes	.	.	.	.	.	.	.	.	.	.	Health	.	.	Insufficient Urban Afforestation (trees without maintenance, urban construction without adequate afforestation, etc.)	Increased Air Pollution (Including odor, and stench)	Increased Noise Pollution	.	Increased Accumulation of Garbage in the Streets	.	.	.	.	.	.	.	.	.	.	.	.	Yes	Short-term course on Smart City or Decarbonized City	.	.	.	.	.	.	High School
587	Low	Low	None	Average	None	0	0	.	0	Maybe	.	.	.	Education	.	Finance	.	Mobility	.	Environment (Arborização urbana, água, energia, coleta de lixo, etc)	Health	Construction	.	.	Increased Air Pollution (Including odor, and stench)	.	Increased Pollution of Streams/Rivers	Increased Accumulation of Garbage in the Streets	Flooding	.	.	.	.	.	.	.	.	.	.	.	Maybe	Short-term course on Smart City or Decarbonized City	.	Advanced course on Disruptive Technologies (AI, IoT, Blockchain, etc)	.	.	.	.	High School
586	Low	Low	Low	Average	Low	0	0	0	0	Yes	.	Social Assistance	.	Education	.	.	.	Mobility	.	Environment (Arborização urbana, água, energia, coleta de lixo, etc)	Health	.	.	Insufficient Urban Afforestation (trees without maintenance, urban construction without adequate afforestation, etc.)	Increased Air Pollution (Including odor, and stench)	Increased Noise Pollution	.	Increased Accumulation of Garbage in the Streets	Flooding	.	.	.	.	.	.	.	.	.	.	.	Yes	Short-term course on Smart City or Decarbonized City	the Basic course on Disruptive Technologies (AI, IoT, Blockchain, etc)	Advanced course on Disruptive Technologies (AI, IoT, Blockchain, etc)	Lato Sensu Specialization on Smart City or Decarbonized City	.	.	.	High School
585	.	.	Average	.	.	1	0	.	.	Yes	.	.	.	.	.	.	.	.	.	Environment (Arborização urbana, água, energia, coleta de lixo, etc)	.	.	Others	.	.	.	Increased Pollution of Streams/Rivers	.	.	.	Increase in Traffic Congestion	.	.	.	.	.	.	.	.	.	Maybe	.	.	.	Lato Sensu Specialization on Smart City or Decarbonized City	.	.	.	Superior
584	None	None	None	None	None	0	0	0	0	No	.	.	.	Education	.	Finance	.	.	.	.	.	.	.	.	Increased Air Pollution (Including odor, and stench)	.	Increased Pollution of Streams/Rivers	Increased Accumulation of Garbage in the Streets	.	.	.	.	Destruction of Green Areas	Waste of Water	.	.	.	.	.	.	No	Short-term course on Smart City or Decarbonized City	.	.	.	.	.	.	Superior
583	Average	High	High	High	High	0	0	0	0	Yes	.	.	.	.	.	Finance	Governance (transparência e combate à corrupção)	Mobility	.	Environment (Arborização urbana, água, energia, coleta de lixo, etc)	Health	Construction	.	Insufficient Urban Afforestation (trees without maintenance, urban construction without adequate afforestation, etc.)	Increased Air Pollution (Including odor, and stench)	Increased Noise Pollution	Increased Pollution of Streams/Rivers	.	.	.	Increase in Traffic Congestion	.	Destruction of Green Areas	Waste of Water	Waste of Food	Waste of Energy	Invasion of Public Space	Gas Emitting Vehicles	Urban Fires	.	Yes	Short-term course on Smart City or Decarbonized City	the Basic course on Disruptive Technologies (AI, IoT, Blockchain, etc)	Advanced course on Disruptive Technologies (AI, IoT, Blockchain, etc)	.	.	.	.	Superior
582	None	None	None	None	None	0	0	0	0	Yes	.	.	.	.	Sport	.	.	.	.	.	.	.	.	.	.	.	Increased Pollution of Streams/Rivers	Increased Accumulation of Garbage in the Streets	.	Increase in Heat	Increase in Traffic Congestion	.	.	.	.	.	Invasion of Public Space	.	.	.	Yes	Short-term course on Smart City or Decarbonized City	.	.	.	.	.	.	High School
581	Average	Average	Average	Average	Average	2	4x	2	3	Maybe	.	Social Assistance	.	Education	Sport	Finance	.	.	.	Environment (Arborização urbana, água, energia, coleta de lixo, etc)	.	Construction	.	Insufficient Urban Afforestation (trees without maintenance, urban construction without adequate afforestation, etc.)	Increased Air Pollution (Including odor, and stench)	Increased Noise Pollution	Increased Pollution of Streams/Rivers	Increased Accumulation of Garbage in the Streets	Flooding	Increase in Heat	Increase in Traffic Congestion	Increase in Visual Pollution	Destruction of Green Areas	Waste of Water	Waste of Food	Waste of Energy	Invasion of Public Space	Gas Emitting Vehicles	Urban Fires	.	Maybe	.	.	Advanced course on Disruptive Technologies (AI, IoT, Blockchain, etc)	Lato Sensu Specialization on Smart City or Decarbonized City	.	.	.	High School
580	None	None	None	Low	Low	0	0	0	0	Yes	.	Social Assistance	.	.	.	.	.	.	.	Environment (Arborização urbana, água, energia, coleta de lixo, etc)	.	Construction	.	.	Increased Air Pollution (Including odor, and stench)	.	.	.	.	Increase in Heat	.	.	.	.	.	.	.	.	.	.	Maybe	.	the Basic course on Disruptive Technologies (AI, IoT, Blockchain, etc)	Advanced course on Disruptive Technologies (AI, IoT, Blockchain, etc)	.	.	.	.	High School
579	None	Low	Low	.	Low	0	0	0	0	Yes	.	.	.	.	Sport	.	.	.	.	.	.	.	.	Insufficient Urban Afforestation (trees without maintenance, urban construction without adequate afforestation, etc.)	.	.	.	.	.	.	.	.	.	.	.	.	.	.	.	.	Yes	.	.	.	Lato Sensu Specialization on Smart City or Decarbonized City	.	.	.	High School
578	Low	Low	Average	Low	Average	0	0	0	0	Yes	.	.	.	.	.	.	.	Mobility	.	.	.	.	.	.	.	.	.	.	.	.	.	.	.	Waste of Water	.	.	.	.	.	.	No	Short-term course on Smart City or Decarbonized City	.	.	.	.	.	.	Specialization Lato Sensu
577	Low	Low	None	Low	.	0	0	0	0	Yes	.	.	.	.	.	.	.	.	.	Environment (Arborização urbana, água, energia, coleta de lixo, etc)	.	.	.	.	.	.	.	.	Flooding	.	.	.	.	.	.	.	.	.	.	.	Maybe	Short-term course on Smart City or Decarbonized City	.	Advanced course on Disruptive Technologies (AI, IoT, Blockchain, etc)	.	.	.	.	High School
576	None	None	None	Low	None	0	0	0	0	Yes	.	.	.	.	.	.	.	Mobility	.	Environment (Arborização urbana, água, energia, coleta de lixo, etc)	.	.	.	.	.	Increased Noise Pollution	Increased Pollution of Streams/Rivers	.	Flooding	Increase in Heat	Increase in Traffic Congestion	.	.	.	.	.	.	Gas Emitting Vehicles	Urban Fires	.	Yes	Short-term course on Smart City or Decarbonized City	.	.	.	.	.	.	Superior
575	Low	Low	Average	Average	Low	0	0	0	0	Maybe	.	.	.	.	.	.	Governance (transparência e combate à corrupção)	.	.	.	.	.	.	Insufficient Urban Afforestation (trees without maintenance, urban construction without adequate afforestation, etc.)	.	Increased Noise Pollution	Increased Pollution of Streams/Rivers	.	.	.	.	.	.	.	.	.	.	.	Urban Fires	Others	Maybe	Short-term course on Smart City or Decarbonized City	.	.	.	.	.	.	Specialization Lato Sensu
574	Low	Low	Average	Average	High	0	0	0	0	Maybe	.	.	.	.	.	.	.	.	.	Environment (Arborização urbana, água, energia, coleta de lixo, etc)	.	.	.	.	.	.	Increased Pollution of Streams/Rivers	.	.	.	.	.	.	.	.	.	.	.	.	.	Maybe	Short-term course on Smart City or Decarbonized City	.	.	.	.	.	.	Specialization Lato Sensu
573	None	None	None	None	None	0	0	0	.	Yes	.	.	.	.	.	.	.	Mobility	.	.	.	.	.	.	Increased Air Pollution (Including odor, and stench)	.	.	.	.	.	.	.	.	.	.	.	.	.	.	.	Yes	Short-term course on Smart City or Decarbonized City	.	.	.	.	.	.	Superior
572	Low	Low	Average	Low	Low	0	0	0	0	Maybe	.	Social Assistance	.	.	.	.	.	.	.	.	.	.	.	.	.	.	Increased Pollution of Streams/Rivers	.	.	.	.	.	.	.	.	.	.	.	.	.	Maybe	.	the Basic course on Disruptive Technologies (AI, IoT, Blockchain, etc)	.	.	.	.	.	Superior
571	None	None	None	None	None	0	0	0	0	Maybe	.	.	.	.	.	Finance	.	Mobility	House	.	.	.	.	Insufficient Urban Afforestation (trees without maintenance, urban construction without adequate afforestation, etc.)	Increased Air Pollution (Including odor, and stench)	.	Increased Pollution of Streams/Rivers	.	.	.	Increase in Traffic Congestion	.	.	.	.	.	.	Gas Emitting Vehicles	.	.	No	Short-term course on Smart City or Decarbonized City	.	.	.	.	.	.	Superior
570	None	None	None	None	None	2	0	0	0	Maybe	.	.	.	.	.	.	.	Mobility	.	Environment (Arborização urbana, água, energia, coleta de lixo, etc)	Health	Construction	.	.	Increased Air Pollution (Including odor, and stench)	.	.	.	Flooding	.	Increase in Traffic Congestion	.	.	.	.	.	.	.	.	.	Maybe	.	the Basic course on Disruptive Technologies (AI, IoT, Blockchain, etc)	.	.	.	.	.	Superior
569	.	.	High	.	.	0	.	1	.	Yes	.	.	.	Education	.	.	.	.	.	.	.	.	.	.	Increased Air Pollution (Including odor, and stench)	Increased Noise Pollution	Increased Pollution of Streams/Rivers	.	.	.	.	.	Destruction of Green Areas	.	.	.	.	.	.	Others	Maybe	.	.	.	.	.	Doctor Course on Smart City or Decarbonized City	.	Master
568	None	None	None	None	None	>3	0	0	0	Maybe	.	.	.	Education	.	.	.	.	.	.	.	.	.	Insufficient Urban Afforestation (trees without maintenance, urban construction without adequate afforestation, etc.)	Increased Air Pollution (Including odor, and stench)	Increased Noise Pollution	Increased Pollution of Streams/Rivers	Increased Accumulation of Garbage in the Streets	.	.	.	.	.	.	.	.	.	.	.	.	Maybe	Short-term course on Smart City or Decarbonized City	the Basic course on Disruptive Technologies (AI, IoT, Blockchain, etc)	Advanced course on Disruptive Technologies (AI, IoT, Blockchain, etc)	Lato Sensu Specialization on Smart City or Decarbonized City	.	.	.	Master
567	None	None	None	None	None	0	0	0	0	Yes	.	.	Culture	.	Sport	.	.	.	.	.	.	.	.	.	Increased Air Pollution (Including odor, and stench)	.	Increased Pollution of Streams/Rivers	Increased Accumulation of Garbage in the Streets	Flooding	Increase in Heat	Increase in Traffic Congestion	.	Destruction of Green Areas	Waste of Water	Waste of Food	.	.	.	Urban Fires	.	Yes	.	the Basic course on Disruptive Technologies (AI, IoT, Blockchain, etc)	.	.	.	.	.	High School
566	None	None	None	Average	Low	0	0	0	0	Yes	.	.	Culture	Education	Sport	Finance	Governance (transparência e combate à corrupção)	Mobility	House	Environment (Arborização urbana, água, energia, coleta de lixo, etc)	Health	Construction	.	Insufficient Urban Afforestation (trees without maintenance, urban construction without adequate afforestation, etc.)	.	.	Increased Pollution of Streams/Rivers	Increased Accumulation of Garbage in the Streets	.	.	Increase in Traffic Congestion	.	.	Waste of Water	.	.	Invasion of Public Space	.	Urban Fires	.	Yes	Short-term course on Smart City or Decarbonized City	.	.	.	.	.	.	High School
565	None	None	None	Low	None	0	0	0	0	Yes	.	.	.	Education	.	.	.	Mobility	House	Environment (Arborização urbana, água, energia, coleta de lixo, etc)	.	.	.	.	Increased Air Pollution (Including odor, and stench)	Increased Noise Pollution	Increased Pollution of Streams/Rivers	Increased Accumulation of Garbage in the Streets	Flooding	Increase in Heat	Increase in Traffic Congestion	.	Destruction of Green Areas	Waste of Water	Waste of Food	Waste of Energy	.	Gas Emitting Vehicles	Urban Fires	.	Yes	Short-term course on Smart City or Decarbonized City	the Basic course on Disruptive Technologies (AI, IoT, Blockchain, etc)	.	.	.	.	.	Superior
564	None	None	None	Low	None	0	0	0	0	Maybe	.	.	.	.	.	.	.	.	.	.	Health	.	.	.	.	Increased Noise Pollution	.	.	.	Increase in Heat	Increase in Traffic Congestion	Increase in Visual Pollution	.	.	.	.	.	.	.	.	No	Short-term course on Smart City or Decarbonized City	.	.	.	.	.	.	High School
563	None	.	Average	Average	Low	1	.	.	3	Maybe	.	Social Assistance	.	.	.	.	.	.	.	.	.	.	.	.	.	.	Increased Pollution of Streams/Rivers	.	.	.	.	.	.	.	.	.	.	.	.	.	Maybe	.	the Basic course on Disruptive Technologies (AI, IoT, Blockchain, etc)	.	.	.	.	.	High School
562	Low	None	Low	Low	Low	0	0	0	0	Yes	.	.	Culture	Education	Sport	.	.	.	.	Environment (Arborização urbana, água, energia, coleta de lixo, etc)	.	.	.	.	Increased Air Pollution (Including odor, and stench)	.	Increased Pollution of Streams/Rivers	.	.	.	.	.	.	.	.	Waste of Energy	.	.	Urban Fires	.	Yes	.	.	Advanced course on Disruptive Technologies (AI, IoT, Blockchain, etc)	.	.	.	.	High School
561	None	Low	Low	Low	None	0	0	0	0	Maybe	.	.	.	.	.	.	Governance (transparência e combate à corrupção)	.	.	.	.	.	.	.	.	.	Increased Pollution of Streams/Rivers	.	.	Increase in Heat	.	.	.	.	.	.	.	.	.	.	Maybe	Short-term course on Smart City or Decarbonized City	.	.	.	.	.	.	High School
560	None	None	None	None	None	0	.	0	.	Yes	.	.	.	.	Sport	.	.	.	.	.	.	.	.	.	.	Increased Noise Pollution	.	.	.	.	.	.	.	.	.	.	.	.	.	.	Yes	.	.	.	Lato Sensu Specialization on Smart City or Decarbonized City	.	.	.	Superior
559	Low	Average	Average	High	High	0	0	0	0	Maybe	.	.	Culture	Education	.	.	.	Mobility	.	Environment (Arborização urbana, água, energia, coleta de lixo, etc)	.	.	.	Insufficient Urban Afforestation (trees without maintenance, urban construction without adequate afforestation, etc.)	Increased Air Pollution (Including odor, and stench)	Increased Noise Pollution	Increased Pollution of Streams/Rivers	Increased Accumulation of Garbage in the Streets	.	Increase in Heat	Increase in Traffic Congestion	.	Destruction of Green Areas	Waste of Water	.	Waste of Energy	.	.	.	.	Maybe	Short-term course on Smart City or Decarbonized City	.	.	.	.	.	.	Superior
558	Low	None	Low	Low	Low	0	0	0	.	Maybe	.	Social Assistance	.	Education	.	Finance	Governance (transparência e combate à corrupção)	Mobility	.	.	.	.	.	Insufficient Urban Afforestation (trees without maintenance, urban construction without adequate afforestation, etc.)	.	.	Increased Pollution of Streams/Rivers	Increased Accumulation of Garbage in the Streets	Flooding	.	.	.	.	.	.	.	.	.	.	.	Maybe	Short-term course on Smart City or Decarbonized City	.	.	.	.	.	.	Superior
557	None	None	Low	None	Low	0	0	0	0	Maybe	.	.	.	.	.	.	Governance (transparência e combate à corrupção)	.	.	.	.	.	.	Insufficient Urban Afforestation (trees without maintenance, urban construction without adequate afforestation, etc.)	.	.	Increased Pollution of Streams/Rivers	Increased Accumulation of Garbage in the Streets	Flooding	.	.	.	.	.	.	.	Invasion of Public Space	.	.	.	Maybe	Short-term course on Smart City or Decarbonized City	.	.	.	.	.	.	Superior
556	None	None	None	.	None	0	0	0	0	Maybe	.	Social Assistance	Culture	.	.	.	Governance (transparência e combate à corrupção)	Mobility	House	Environment (Arborização urbana, água, energia, coleta de lixo, etc)	Health	Construction	.	.	Increased Air Pollution (Including odor, and stench)	Increased Noise Pollution	Increased Pollution of Streams/Rivers	Increased Accumulation of Garbage in the Streets	Flooding	Increase in Heat	Increase in Traffic Congestion	.	Destruction of Green Areas	Waste of Water	Waste of Food	Waste of Energy	.	Gas Emitting Vehicles	Urban Fires	.	Maybe	Short-term course on Smart City or Decarbonized City	.	.	.	.	.	.	High School
555	None	None	Low	Low	Low	0	0	0	0	Yes	.	.	.	Education	Sport	.	.	Mobility	.	Environment (Arborização urbana, água, energia, coleta de lixo, etc)	.	.	.	Insufficient Urban Afforestation (trees without maintenance, urban construction without adequate afforestation, etc.)	Increased Air Pollution (Including odor, and stench)	Increased Noise Pollution	Increased Pollution of Streams/Rivers	Increased Accumulation of Garbage in the Streets	Flooding	Increase in Heat	Increase in Traffic Congestion	Increase in Visual Pollution	Destruction of Green Areas	Waste of Water	Waste of Food	Waste of Energy	Invasion of Public Space	Gas Emitting Vehicles	Urban Fires	.	Yes	Short-term course on Smart City or Decarbonized City	.	.	.	.	.	.	Specialization Lato Sensu
554	None	None	Average	Average	.	0	0	0	0	Yes	.	.	.	.	.	.	Governance (transparência e combate à corrupção)	.	.	.	.	.	.	.	.	.	Increased Pollution of Streams/Rivers	Increased Accumulation of Garbage in the Streets	Flooding	Increase in Heat	Increase in Traffic Congestion	.	.	.	.	.	.	.	.	.	Yes	Short-term course on Smart City or Decarbonized City	.	.	.	.	.	.	Specialization Lato Sensu
553	None	None	None	None	None	0	0	0	0	Yes	.	.	.	.	.	.	.	.	.	.	.	.	Others	.	.	.	.	Increased Accumulation of Garbage in the Streets	Flooding	Increase in Heat	.	.	.	.	.	.	.	.	.	.	Yes	Short-term course on Smart City or Decarbonized City	.	.	.	.	.	.	Specialization Lato Sensu
552	None	Low	Low	Average	Average	0	0	0	0	Maybe	.	.	Culture	Education	Sport	Finance	Governance (transparência e combate à corrupção)	.	.	.	.	.	.	Insufficient Urban Afforestation (trees without maintenance, urban construction without adequate afforestation, etc.)	Increased Air Pollution (Including odor, and stench)	Increased Noise Pollution	Increased Pollution of Streams/Rivers	Increased Accumulation of Garbage in the Streets	.	.	.	.	.	.	.	.	.	.	.	.	Yes	Short-term course on Smart City or Decarbonized City	the Basic course on Disruptive Technologies (AI, IoT, Blockchain, etc)	.	.	.	.	.	High School
551	Average	None	.	None	None	0	0	3	2	Yes	.	.	.	Education	.	Finance	.	Mobility	.	Environment (Arborização urbana, água, energia, coleta de lixo, etc)	Health	Construction	.	.	.	Increased Noise Pollution	.	Increased Accumulation of Garbage in the Streets	.	Increase in Heat	Increase in Traffic Congestion	.	Destruction of Green Areas	Waste of Water	.	.	.	Gas Emitting Vehicles	Urban Fires	.	Yes	Short-term course on Smart City or Decarbonized City	.	Advanced course on Disruptive Technologies (AI, IoT, Blockchain, etc)	.	.	.	.	High School
550	Low	Low	None	Low	Low	0	0	0	0	Yes	.	Social Assistance	Culture	Education	Sport	Finance	Governance (transparência e combate à corrupção)	Mobility	House	Environment (Arborização urbana, água, energia, coleta de lixo, etc)	Health	Construction	.	Insufficient Urban Afforestation (trees without maintenance, urban construction without adequate afforestation, etc.)	Increased Air Pollution (Including odor, and stench)	.	Increased Pollution of Streams/Rivers	Increased Accumulation of Garbage in the Streets	.	.	Increase in Traffic Congestion	.	Destruction of Green Areas	Waste of Water	.	.	Invasion of Public Space	Gas Emitting Vehicles	Urban Fires	.	Yes	Short-term course on Smart City or Decarbonized City	.	Advanced course on Disruptive Technologies (AI, IoT, Blockchain, etc)	.	.	.	.	Superior
549	High	Low	None	High	.	0	1	1	0	Yes	Nonea	.	.	.	.	Finance	.	.	.	.	.	.	.	.	Increased Air Pollution (Including odor, and stench)	.	.	Increased Accumulation of Garbage in the Streets	.	.	Increase in Traffic Congestion	Increase in Visual Pollution	Destruction of Green Areas	.	.	.	Invasion of Public Space	Gas Emitting Vehicles	.	.	Yes	.	the Basic course on Disruptive Technologies (AI, IoT, Blockchain, etc)	.	.	.	.	.	Master
548	Average	Average	Average	Average	.	0	0	0	0	Yes	.	.	.	.	Sport	.	.	.	.	.	.	.	.	.	.	Increased Noise Pollution	Increased Pollution of Streams/Rivers	Increased Accumulation of Garbage in the Streets	Flooding	.	Increase in Traffic Congestion	.	.	.	.	.	.	.	.	.	Maybe	.	.	Advanced course on Disruptive Technologies (AI, IoT, Blockchain, etc)	.	.	Doctor Course on Smart City or Decarbonized City	.	Superior
547	None	Low	Low	Average	Low	0	0	0	0	Maybe	.	.	.	.	.	.	.	.	.	Environment (Arborização urbana, água, energia, coleta de lixo, etc)	.	.	.	.	Increased Air Pollution (Including odor, and stench)	.	Increased Pollution of Streams/Rivers	.	Flooding	Increase in Heat	.	.	Destruction of Green Areas	Waste of Water	.	.	Invasion of Public Space	.	Urban Fires	.	Maybe	Short-term course on Smart City or Decarbonized City	the Basic course on Disruptive Technologies (AI, IoT, Blockchain, etc)	.	Lato Sensu Specialization on Smart City or Decarbonized City	.	.	.	Superior
546	.	.	Low	Low	None	0	0	.	.	Yes	.	.	.	.	.	.	.	.	.	Environment (Arborização urbana, água, energia, coleta de lixo, etc)	.	.	.	.	.	.	Increased Pollution of Streams/Rivers	.	.	.	.	.	.	.	.	.	.	.	.	.	Yes	.	.	Advanced course on Disruptive Technologies (AI, IoT, Blockchain, etc)	.	.	Doctor Course on Smart City or Decarbonized City	.	Superior
545	Low	Low	Low	Low	Average	0	1	0	0	Yes	.	.	.	Education	.	.	.	.	.	.	.	.	.	.	.	.	.	.	Flooding	.	.	.	.	.	.	.	.	.	.	.	Yes	.	.	.	.	Master Course on Smart City or Decarbonized City	.	.	High School
544	None	None	None	None	None	0	0	0	0	Maybe	.	.	.	.	.	Finance	.	.	.	.	.	.	.	.	.	.	.	Increased Accumulation of Garbage in the Streets	.	.	.	.	.	.	.	.	.	.	.	.	Maybe	Short-term course on Smart City or Decarbonized City	.	.	.	.	.	.	Specialization Lato Sensu
543	Average	Average	Average	Average	Average	0	0	0	0	Yes	.	.	.	Education	.	.	.	.	.	.	.	.	.	.	.	.	.	Increased Accumulation of Garbage in the Streets	.	.	.	.	.	.	.	.	.	.	.	.	Yes	Short-term course on Smart City or Decarbonized City	.	.	.	.	.	.	Superior
542	None	None	Low	Low	Low	0	0	0	0	Yes	.	.	.	.	.	.	.	Mobility	.	.	.	Construction	.	.	Increased Air Pollution (Including odor, and stench)	.	Increased Pollution of Streams/Rivers	Increased Accumulation of Garbage in the Streets	Flooding	.	Increase in Traffic Congestion	.	.	.	.	.	.	.	.	.	Yes	Short-term course on Smart City or Decarbonized City	.	.	.	.	.	.	Superior
541	Low	Low	Average	Average	Low	1	0	0	1	Yes	.	.	Culture	Education	Sport	.	.	Mobility	.	Environment (Arborização urbana, água, energia, coleta de lixo, etc)	.	.	.	Insufficient Urban Afforestation (trees without maintenance, urban construction without adequate afforestation, etc.)	Increased Air Pollution (Including odor, and stench)	Increased Noise Pollution	Increased Pollution of Streams/Rivers	Increased Accumulation of Garbage in the Streets	.	Increase in Heat	Increase in Traffic Congestion	.	.	.	.	.	.	Gas Emitting Vehicles	Urban Fires	.	Yes	Short-term course on Smart City or Decarbonized City	.	.	.	Master Course on Smart City or Decarbonized City	.	.	Superior
540	None	None	Low	Low	Low	0	0	0	0	Maybe	.	.	.	.	Sport	.	.	.	.	.	.	.	.	.	Increased Air Pollution (Including odor, and stench)	Increased Noise Pollution	.	.	.	Increase in Heat	.	.	Destruction of Green Areas	Waste of Water	.	.	.	.	.	.	Yes	.	the Basic course on Disruptive Technologies (AI, IoT, Blockchain, etc)	.	.	.	.	.	High School
539	None	Low	Low	Low	.	0	0	0	0	Yes	.	.	.	Education	.	.	.	.	.	.	.	.	.	Insufficient Urban Afforestation (trees without maintenance, urban construction without adequate afforestation, etc.)	.	.	.	Increased Accumulation of Garbage in the Streets	Flooding	.	.	.	.	.	.	.	.	.	.	.	Yes	Short-term course on Smart City or Decarbonized City	.	.	.	.	.	.	High School
538	Low	Average	Average	Average	None	0	0	0	1	Yes	.	.	.	.	Sport	.	.	.	.	Environment (Arborização urbana, água, energia, coleta de lixo, etc)	.	.	.	.	.	.	Increased Pollution of Streams/Rivers	Increased Accumulation of Garbage in the Streets	Flooding	.	Increase in Traffic Congestion	.	.	.	.	.	.	Gas Emitting Vehicles	.	.	Yes	.	the Basic course on Disruptive Technologies (AI, IoT, Blockchain, etc)	.	Lato Sensu Specialization on Smart City or Decarbonized City	Master Course on Smart City or Decarbonized City	.	.	Superior
537	Average	.	.	.	.	0	.	0	0	Yes	.	.	.	.	.	.	.	.	.	.	.	Construction	.	.	.	.	Increased Pollution of Streams/Rivers	.	.	.	.	.	.	.	.	.	.	.	.	.	Yes	.	the Basic course on Disruptive Technologies (AI, IoT, Blockchain, etc)	.	.	.	.	.	High School
536	Low	Low	Low	.	Low	0	0	0	0	Yes	.	.	Culture	Education	Sport	.	.	Mobility	.	Environment (Arborização urbana, água, energia, coleta de lixo, etc)	Health	.	.	Insufficient Urban Afforestation (trees without maintenance, urban construction without adequate afforestation, etc.)	Increased Air Pollution (Including odor, and stench)	.	Increased Pollution of Streams/Rivers	Increased Accumulation of Garbage in the Streets	Flooding	Increase in Heat	Increase in Traffic Congestion	.	.	.	.	.	Invasion of Public Space	.	Urban Fires	.	Yes	.	the Basic course on Disruptive Technologies (AI, IoT, Blockchain, etc)	.	.	.	.	.	High School
535	None	None	None	Average	Average	0	0	0	0	Yes	.	.	.	Education	.	.	.	.	.	Environment (Arborização urbana, água, energia, coleta de lixo, etc)	.	.	.	.	.	.	Increased Pollution of Streams/Rivers	Increased Accumulation of Garbage in the Streets	.	.	.	.	.	Waste of Water	Waste of Food	Waste of Energy	.	.	.	.	Yes	Short-term course on Smart City or Decarbonized City	the Basic course on Disruptive Technologies (AI, IoT, Blockchain, etc)	Advanced course on Disruptive Technologies (AI, IoT, Blockchain, etc)	Lato Sensu Specialization on Smart City or Decarbonized City	.	.	.	High School
534	.	.	.	.	.	0	.	.	.	Yes	.	.	.	.	.	.	Governance (transparência e combate à corrupção)	.	.	.	.	.	.	.	.	.	.	Increased Accumulation of Garbage in the Streets	.	.	.	.	.	.	.	.	.	.	.	.	Maybe	.	.	Advanced course on Disruptive Technologies (AI, IoT, Blockchain, etc)	.	.	.	.	High School
533	None	None	None	.	None	0	0	0	0	Yes	.	.	Culture	Education	Sport	.	.	.	House	.	Health	.	.	.	.	.	Increased Pollution of Streams/Rivers	Increased Accumulation of Garbage in the Streets	.	Increase in Heat	.	.	.	.	.	.	.	.	.	.	Yes	Short-term course on Smart City or Decarbonized City	the Basic course on Disruptive Technologies (AI, IoT, Blockchain, etc)	.	.	.	.	.	High School
532	Average	Average	Average	Average	Average	1	2	3	4x	Yes	.	Social Assistance	.	.	.	.	.	.	.	.	.	.	.	Insufficient Urban Afforestation (trees without maintenance, urban construction without adequate afforestation, etc.)	.	.	.	.	.	.	.	.	.	.	.	.	.	.	.	.	Yes	Short-term course on Smart City or Decarbonized City	.	.	.	.	.	.	Superior
531	None	Low	Low	Low	Low	0	0	0	0	Yes	.	.	.	.	.	.	.	.	.	Environment (Arborização urbana, água, energia, coleta de lixo, etc)	.	.	.	.	Increased Air Pollution (Including odor, and stench)	.	Increased Pollution of Streams/Rivers	.	.	.	Increase in Traffic Congestion	.	.	Waste of Water	.	.	.	.	.	.	Yes	.	.	Advanced course on Disruptive Technologies (AI, IoT, Blockchain, etc)	Lato Sensu Specialization on Smart City or Decarbonized City	.	.	.	Superior
530	Low	None	None	Low	None	0	0	0	0	Maybe	.	.	Culture	.	.	.	.	Mobility	.	Environment (Arborização urbana, água, energia, coleta de lixo, etc)	.	Construction	.	.	Increased Air Pollution (Including odor, and stench)	.	Increased Pollution of Streams/Rivers	Increased Accumulation of Garbage in the Streets	.	.	.	.	.	Waste of Water	Waste of Food	.	.	.	.	.	Maybe	Short-term course on Smart City or Decarbonized City	the Basic course on Disruptive Technologies (AI, IoT, Blockchain, etc)	.	.	.	.	.	High School
529	None	None	None	None	None	0	0	0	0	Maybe	.	.	.	.	.	.	.	Mobility	.	.	.	.	.	.	.	.	.	Increased Accumulation of Garbage in the Streets	.	.	.	.	.	.	.	.	.	.	.	.	Maybe	Short-term course on Smart City or Decarbonized City	.	.	.	.	.	.	Superior
528	None	Average	Average	Average	Low	0	0	0	0	Maybe	.	.	.	.	.	.	.	Mobility	House	.	.	Construction	.	.	Increased Air Pollution (Including odor, and stench)	Increased Noise Pollution	Increased Pollution of Streams/Rivers	Increased Accumulation of Garbage in the Streets	.	.	Increase in Traffic Congestion	.	.	.	.	.	.	.	.	.	Maybe	.	the Basic course on Disruptive Technologies (AI, IoT, Blockchain, etc)	.	.	.	.	.	Superior
527	Low	Low	Low	Low	Average	0	0	0	0	Maybe	.	.	.	Education	.	.	Governance (transparência e combate à corrupção)	.	.	Environment (Arborização urbana, água, energia, coleta de lixo, etc)	Health	.	.	Insufficient Urban Afforestation (trees without maintenance, urban construction without adequate afforestation, etc.)	Increased Air Pollution (Including odor, and stench)	Increased Noise Pollution	Increased Pollution of Streams/Rivers	Increased Accumulation of Garbage in the Streets	Flooding	Increase in Heat	Increase in Traffic Congestion	Increase in Visual Pollution	Destruction of Green Areas	Waste of Water	Waste of Food	Waste of Energy	Invasion of Public Space	Gas Emitting Vehicles	Urban Fires	.	Maybe	Short-term course on Smart City or Decarbonized City	the Basic course on Disruptive Technologies (AI, IoT, Blockchain, etc)	.	.	.	.	.	Superior
526	None	None	None	None	None	0	0	0	0	Maybe	.	.	.	.	.	.	.	Mobility	.	.	.	.	.	.	.	.	.	Increased Accumulation of Garbage in the Streets	.	.	.	.	.	.	.	.	.	.	.	.	Maybe	Short-term course on Smart City or Decarbonized City	.	.	.	.	.	.	Superior
525	None	None	None	None	None	3	0	0	0	No	.	.	.	.	Sport	.	.	.	.	.	.	.	.	Insufficient Urban Afforestation (trees without maintenance, urban construction without adequate afforestation, etc.)	.	.	.	.	.	.	.	.	.	.	.	.	.	.	.	.	Yes	Short-term course on Smart City or Decarbonized City	.	.	.	.	.	.	Doctor
524	Low	None	None	None	Low	0	0	0	0	Yes	.	.	Culture	Education	.	.	.	.	.	Environment (Arborização urbana, água, energia, coleta de lixo, etc)	Health	.	.	.	.	.	Increased Pollution of Streams/Rivers	Increased Accumulation of Garbage in the Streets	.	.	.	.	Destruction of Green Areas	.	Waste of Food	.	.	Gas Emitting Vehicles	.	.	Maybe	Short-term course on Smart City or Decarbonized City	.	.	.	.	.	.	High School
523	None	Average	Average	Average	Low	1	0	0	1	Maybe	.	.	.	.	.	.	.	.	House	Environment (Arborização urbana, água, energia, coleta de lixo, etc)	.	.	.	.	Increased Air Pollution (Including odor, and stench)	Increased Noise Pollution	Increased Pollution of Streams/Rivers	Increased Accumulation of Garbage in the Streets	.	.	.	.	.	.	.	.	.	.	Urban Fires	.	Yes	Short-term course on Smart City or Decarbonized City	the Basic course on Disruptive Technologies (AI, IoT, Blockchain, etc)	Advanced course on Disruptive Technologies (AI, IoT, Blockchain, etc)	.	.	.	.	High School
522	None	None	None	None	None	0	0	0	0	Yes	.	.	.	.	.	.	.	.	.	Environment (Arborização urbana, água, energia, coleta de lixo, etc)	.	.	.	.	Increased Air Pollution (Including odor, and stench)	.	Increased Pollution of Streams/Rivers	Increased Accumulation of Garbage in the Streets	.	.	.	.	.	Waste of Water	.	.	.	.	Urban Fires	.	Maybe	Short-term course on Smart City or Decarbonized City	the Basic course on Disruptive Technologies (AI, IoT, Blockchain, etc)	Advanced course on Disruptive Technologies (AI, IoT, Blockchain, etc)	.	.	.	.	High School
521	None	None	Low	Low	Low	0	0	0	0	Yes	.	.	Culture	Education	Sport	.	.	Mobility	House	Environment (Arborização urbana, água, energia, coleta de lixo, etc)	Health	Construction	.	.	Increased Air Pollution (Including odor, and stench)	Increased Noise Pollution	Increased Pollution of Streams/Rivers	Increased Accumulation of Garbage in the Streets	.	.	.	.	Destruction of Green Areas	.	.	.	.	.	.	.	Yes	Short-term course on Smart City or Decarbonized City	.	.	.	.	.	.	Specialization Lato Sensu
520	Low	Low	Average	Low	Average	0	0	0	0	Yes	.	.	.	Education	.	.	.	.	.	Environment (Arborização urbana, água, energia, coleta de lixo, etc)	Health	.	.	.	Increased Air Pollution (Including odor, and stench)	.	Increased Pollution of Streams/Rivers	Increased Accumulation of Garbage in the Streets	Flooding	Increase in Heat	.	.	Destruction of Green Areas	Waste of Water	Waste of Food	Waste of Energy	Invasion of Public Space	Gas Emitting Vehicles	Urban Fires	.	Yes	.	.	.	Lato Sensu Specialization on Smart City or Decarbonized City	.	.	.	Superior
519	None	None	Low	Low	Low	0	0	0	0	Yes	.	.	.	.	Sport	.	.	.	.	.	.	.	.	Insufficient Urban Afforestation (trees without maintenance, urban construction without adequate afforestation, etc.)	.	.	.	.	.	.	.	.	.	.	.	.	.	.	.	.	Yes	.	.	.	Lato Sensu Specialization on Smart City or Decarbonized City	.	.	.	Master
518	None	High	High	High	High	0	0	0	0	Yes	.	Social Assistance	Culture	Education	.	Finance	Governance (transparência e combate à corrupção)	Mobility	House	Environment (Arborização urbana, água, energia, coleta de lixo, etc)	Health	Construction	.	.	.	.	Increased Pollution of Streams/Rivers	.	Flooding	Increase in Heat	Increase in Traffic Congestion	.	.	.	.	.	.	.	Urban Fires	.	Yes	Short-term course on Smart City or Decarbonized City	the Basic course on Disruptive Technologies (AI, IoT, Blockchain, etc)	Advanced course on Disruptive Technologies (AI, IoT, Blockchain, etc)	Lato Sensu Specialization on Smart City or Decarbonized City	.	.	.	Superior
517	Low	Average	Low	Average	Average	0	0	0	0	Yes	.	.	.	.	Sport	.	.	Mobility	.	.	.	.	.	.	.	Increased Noise Pollution	Increased Pollution of Streams/Rivers	Increased Accumulation of Garbage in the Streets	.	.	.	.	.	Waste of Water	Waste of Food	.	.	.	.	.	Yes	Short-term course on Smart City or Decarbonized City	.	.	.	.	.	.	High School
516	Low	Low	Low	Low	Low	0	0	0	0	Maybe	.	.	.	.	.	.	.	.	.	Environment (Arborização urbana, água, energia, coleta de lixo, etc)	.	.	.	.	.	.	Increased Pollution of Streams/Rivers	Increased Accumulation of Garbage in the Streets	.	Increase in Heat	.	.	.	Waste of Water	Waste of Food	.	.	.	.	.	Maybe	Short-term course on Smart City or Decarbonized City	.	.	.	.	.	.	High School
515	None	None	None	Low	Low	0	0	0	0	Maybe	.	Social Assistance	Culture	Education	Sport	.	.	Mobility	.	.	.	.	.	Insufficient Urban Afforestation (trees without maintenance, urban construction without adequate afforestation, etc.)	.	.	Increased Pollution of Streams/Rivers	Increased Accumulation of Garbage in the Streets	Flooding	Increase in Heat	Increase in Traffic Congestion	.	.	.	.	.	.	.	.	.	Maybe	Short-term course on Smart City or Decarbonized City	.	.	.	.	.	.	High School
514	Low	Low	Low	Low	Low	0	0	0	0	Yes	.	Social Assistance	Culture	Education	Sport	Finance	Governance (transparência e combate à corrupção)	Mobility	House	Environment (Arborização urbana, água, energia, coleta de lixo, etc)	Health	.	.	Insufficient Urban Afforestation (trees without maintenance, urban construction without adequate afforestation, etc.)	Increased Air Pollution (Including odor, and stench)	Increased Noise Pollution	Increased Pollution of Streams/Rivers	Increased Accumulation of Garbage in the Streets	Flooding	Increase in Heat	Increase in Traffic Congestion	Increase in Visual Pollution	Destruction of Green Areas	Waste of Water	Waste of Food	Waste of Energy	Invasion of Public Space	Gas Emitting Vehicles	Urban Fires	.	Yes	Short-term course on Smart City or Decarbonized City	the Basic course on Disruptive Technologies (AI, IoT, Blockchain, etc)	.	.	Master Course on Smart City or Decarbonized City	.	.	High School
513	None	None	Low	Low	Low	0	0	0	0	Yes	.	.	Culture	.	.	.	.	.	.	Environment (Arborização urbana, água, energia, coleta de lixo, etc)	Health	.	.	Insufficient Urban Afforestation (trees without maintenance, urban construction without adequate afforestation, etc.)	.	.	Increased Pollution of Streams/Rivers	.	.	.	.	.	.	Waste of Water	Waste of Food	Waste of Energy	.	.	.	.	Yes	.	the Basic course on Disruptive Technologies (AI, IoT, Blockchain, etc)	Advanced course on Disruptive Technologies (AI, IoT, Blockchain, etc)	.	Master Course on Smart City or Decarbonized City	.	.	High School
512	Average	Low	High	High	Low	1	2	1	2	Maybe	.	.	.	.	Sport	.	.	Mobility	House	Environment (Arborização urbana, água, energia, coleta de lixo, etc)	Health	Construction	.	.	Increased Air Pollution (Including odor, and stench)	.	Increased Pollution of Streams/Rivers	.	.	Increase in Heat	.	.	.	Waste of Water	.	Waste of Energy	.	.	Urban Fires	.	Maybe	.	the Basic course on Disruptive Technologies (AI, IoT, Blockchain, etc)	.	.	.	.	.	High School
511	None	None	None	None	None	0	0	0	0	Maybe	.	.	.	Education	Sport	.	Governance (transparência e combate à corrupção)	Mobility	.	Environment (Arborização urbana, água, energia, coleta de lixo, etc)	Health	Construction	.	Insufficient Urban Afforestation (trees without maintenance, urban construction without adequate afforestation, etc.)	.	.	Increased Pollution of Streams/Rivers	Increased Accumulation of Garbage in the Streets	Flooding	.	Increase in Traffic Congestion	.	.	.	.	.	.	.	Urban Fires	.	Maybe	Short-term course on Smart City or Decarbonized City	.	.	.	.	.	.	High School
510	None	Low	None	Low	Low	0	0	0	0	Yes	.	Social Assistance	Culture	Education	.	Finance	Governance (transparência e combate à corrupção)	.	.	Environment (Arborização urbana, água, energia, coleta de lixo, etc)	Health	.	.	Insufficient Urban Afforestation (trees without maintenance, urban construction without adequate afforestation, etc.)	Increased Air Pollution (Including odor, and stench)	Increased Noise Pollution	.	Increased Accumulation of Garbage in the Streets	.	Increase in Heat	.	.	Destruction of Green Areas	.	.	.	.	.	.	.	Yes	Short-term course on Smart City or Decarbonized City	the Basic course on Disruptive Technologies (AI, IoT, Blockchain, etc)	.	.	.	.	.	Superior
509	None	Low	High	High	Low	1	0	0	0	Yes	.	.	.	.	.	.	Governance (transparência e combate à corrupção)	Mobility	.	Environment (Arborização urbana, água, energia, coleta de lixo, etc)	Health	.	.	.	.	.	Increased Pollution of Streams/Rivers	Increased Accumulation of Garbage in the Streets	.	Increase in Heat	.	.	Destruction of Green Areas	.	.	.	.	.	Urban Fires	.	Yes	.	.	Advanced course on Disruptive Technologies (AI, IoT, Blockchain, etc)	.	.	.	.	High School
508	None	None	.	Low	None	0	0	0	0	Maybe	.	Social Assistance	.	Education	.	.	.	Mobility	.	Environment (Arborização urbana, água, energia, coleta de lixo, etc)	.	Construction	.	.	.	Increased Noise Pollution	Increased Pollution of Streams/Rivers	Increased Accumulation of Garbage in the Streets	Flooding	.	Increase in Traffic Congestion	.	.	.	.	.	.	Gas Emitting Vehicles	Urban Fires	.	Maybe	.	the Basic course on Disruptive Technologies (AI, IoT, Blockchain, etc)	.	Lato Sensu Specialization on Smart City or Decarbonized City	.	.	.	Superior
507	None	None	None	Low	Average	0	0	0	0	Yes	.	.	Culture	Education	Sport	.	.	.	.	Environment (Arborização urbana, água, energia, coleta de lixo, etc)	Health	.	.	Insufficient Urban Afforestation (trees without maintenance, urban construction without adequate afforestation, etc.)	Increased Air Pollution (Including odor, and stench)	.	Increased Pollution of Streams/Rivers	.	Flooding	Increase in Heat	Increase in Traffic Congestion	.	Destruction of Green Areas	.	.	.	.	.	.	.	Yes	.	.	Advanced course on Disruptive Technologies (AI, IoT, Blockchain, etc)	.	.	.	.	High School
506	None	None	None	Low	Average	0	0	0	0	Yes	.	Social Assistance	.	Education	.	.	.	.	.	.	Health	.	.	Insufficient Urban Afforestation (trees without maintenance, urban construction without adequate afforestation, etc.)	.	.	.	Increased Accumulation of Garbage in the Streets	.	Increase in Heat	.	.	Destruction of Green Areas	Waste of Water	.	.	.	.	.	.	Yes	Short-term course on Smart City or Decarbonized City	the Basic course on Disruptive Technologies (AI, IoT, Blockchain, etc)	.	.	.	.	.	High School
505	Low	None	Low	Low	Average	0	0	0	0	Maybe	.	.	.	Education	.	.	.	.	.	.	.	.	.	Insufficient Urban Afforestation (trees without maintenance, urban construction without adequate afforestation, etc.)	Increased Air Pollution (Including odor, and stench)	Increased Noise Pollution	Increased Pollution of Streams/Rivers	Increased Accumulation of Garbage in the Streets	.	.	.	.	.	.	.	.	Invasion of Public Space	.	.	.	Maybe	Short-term course on Smart City or Decarbonized City	the Basic course on Disruptive Technologies (AI, IoT, Blockchain, etc)	.	.	.	.	.	High School
504	None	None	Low	Low	None	0	0	0	0	Maybe	.	.	.	Education	Sport	.	Governance (transparência e combate à corrupção)	Mobility	.	Environment (Arborização urbana, água, energia, coleta de lixo, etc)	Health	Construction	.	.	.	Increased Noise Pollution	Increased Pollution of Streams/Rivers	.	.	.	.	.	.	Waste of Water	Waste of Food	.	Invasion of Public Space	.	.	.	Maybe	Short-term course on Smart City or Decarbonized City	the Basic course on Disruptive Technologies (AI, IoT, Blockchain, etc)	Advanced course on Disruptive Technologies (AI, IoT, Blockchain, etc)	.	.	.	.	High School
503	Average	Low	Average	Average	None	0	0	0	0	Maybe	.	.	.	.	.	Finance	.	.	.	Environment (Arborização urbana, água, energia, coleta de lixo, etc)	.	Construction	.	.	Increased Air Pollution (Including odor, and stench)	.	.	Increased Accumulation of Garbage in the Streets	.	.	Increase in Traffic Congestion	.	.	.	.	.	.	.	.	.	Maybe	Short-term course on Smart City or Decarbonized City	the Basic course on Disruptive Technologies (AI, IoT, Blockchain, etc)	.	.	Master Course on Smart City or Decarbonized City	.	.	High School
502	Low	Low	Low	Low	Average	0	0	0	0	Yes	.	.	.	Education	.	.	.	.	.	Environment (Arborização urbana, água, energia, coleta de lixo, etc)	Health	.	.	.	Increased Air Pollution (Including odor, and stench)	Increased Noise Pollution	Increased Pollution of Streams/Rivers	.	.	Increase in Heat	.	.	.	.	.	.	.	.	Urban Fires	.	Yes	.	.	Advanced course on Disruptive Technologies (AI, IoT, Blockchain, etc)	Lato Sensu Specialization on Smart City or Decarbonized City	.	.	.	Superior
501	None	None	None	Low	Low	0	0	0	0	Maybe	.	.	.	.	.	.	.	Mobility	.	.	.	Construction	.	.	.	.	Increased Pollution of Streams/Rivers	Increased Accumulation of Garbage in the Streets	.	.	Increase in Traffic Congestion	.	Destruction of Green Areas	.	.	.	.	.	Urban Fires	.	Maybe	Short-term course on Smart City or Decarbonized City	.	.	.	.	.	.	Superior
500	Low	Low	Low	Low	Low	0	0	0	0	Maybe	.	.	.	.	.	Finance	.	Mobility	House	.	.	.	.	.	Increased Air Pollution (Including odor, and stench)	.	Increased Pollution of Streams/Rivers	.	.	Increase in Heat	Increase in Traffic Congestion	.	Destruction of Green Areas	Waste of Water	Waste of Food	.	.	.	.	.	Maybe	Short-term course on Smart City or Decarbonized City	.	.	.	.	.	.	Superior
499	Low	Low	High	High	Average	0	0	0	0	Yes	.	.	.	Education	Sport	.	.	Mobility	.	Environment (Arborização urbana, água, energia, coleta de lixo, etc)	.	Construction	.	Insufficient Urban Afforestation (trees without maintenance, urban construction without adequate afforestation, etc.)	Increased Air Pollution (Including odor, and stench)	.	Increased Pollution of Streams/Rivers	Increased Accumulation of Garbage in the Streets	.	Increase in Heat	.	.	.	.	.	.	.	.	.	.	Maybe	Short-term course on Smart City or Decarbonized City	.	Advanced course on Disruptive Technologies (AI, IoT, Blockchain, etc)	.	.	Doctor Course on Smart City or Decarbonized City	.	High School
498	None	None	None	None	Low	0	0	0	0	Maybe	.	.	.	Education	Sport	.	Governance (transparência e combate à corrupção)	Mobility	.	Environment (Arborização urbana, água, energia, coleta de lixo, etc)	Health	.	.	Insufficient Urban Afforestation (trees without maintenance, urban construction without adequate afforestation, etc.)	Increased Air Pollution (Including odor, and stench)	.	Increased Pollution of Streams/Rivers	Increased Accumulation of Garbage in the Streets	Flooding	Increase in Heat	Increase in Traffic Congestion	.	.	Waste of Water	Waste of Food	.	.	Gas Emitting Vehicles	Urban Fires	.	Yes	.	.	Advanced course on Disruptive Technologies (AI, IoT, Blockchain, etc)	.	.	.	.	High School
497	None	Low	Low	Low	None	0	0	0	0	Yes	.	Social Assistance	Culture	Education	.	Finance	Governance (transparência e combate à corrupção)	Mobility	House	Environment (Arborização urbana, água, energia, coleta de lixo, etc)	Health	.	.	.	Increased Air Pollution (Including odor, and stench)	.	Increased Pollution of Streams/Rivers	Increased Accumulation of Garbage in the Streets	.	.	.	.	Destruction of Green Areas	.	.	.	.	.	Urban Fires	.	Maybe	Short-term course on Smart City or Decarbonized City	the Basic course on Disruptive Technologies (AI, IoT, Blockchain, etc)	.	.	.	.	.	High School
496	None	None	None	Average	Average	0	0	0	0	Yes	.	.	Culture	Education	Sport	.	Governance (transparência e combate à corrupção)	Mobility	House	Environment (Arborização urbana, água, energia, coleta de lixo, etc)	Health	Construction	.	Insufficient Urban Afforestation (trees without maintenance, urban construction without adequate afforestation, etc.)	Increased Air Pollution (Including odor, and stench)	.	Increased Pollution of Streams/Rivers	Increased Accumulation of Garbage in the Streets	Flooding	.	.	Increase in Visual Pollution	Destruction of Green Areas	Waste of Water	.	.	.	.	Urban Fires	.	Yes	.	the Basic course on Disruptive Technologies (AI, IoT, Blockchain, etc)	.	Lato Sensu Specialization on Smart City or Decarbonized City	.	.	.	Superior
495	None	None	None	Low	None	0	0	0	0	Yes	.	Social Assistance	Culture	Education	Sport	.	.	Mobility	House	Environment (Arborização urbana, água, energia, coleta de lixo, etc)	Health	.	.	Insufficient Urban Afforestation (trees without maintenance, urban construction without adequate afforestation, etc.)	Increased Air Pollution (Including odor, and stench)	.	Increased Pollution of Streams/Rivers	Increased Accumulation of Garbage in the Streets	Flooding	Increase in Heat	Increase in Traffic Congestion	.	Destruction of Green Areas	Waste of Water	Waste of Food	Waste of Energy	Invasion of Public Space	Gas Emitting Vehicles	Urban Fires	.	Yes	Short-term course on Smart City or Decarbonized City	the Basic course on Disruptive Technologies (AI, IoT, Blockchain, etc)	Advanced course on Disruptive Technologies (AI, IoT, Blockchain, etc)	Lato Sensu Specialization on Smart City or Decarbonized City	Master Course on Smart City or Decarbonized City	Doctor Course on Smart City or Decarbonized City	.	Superior
494	None	None	Average	Average	None	0	0	3	0	Yes	.	.	.	Education	.	.	.	.	.	Environment (Arborização urbana, água, energia, coleta de lixo, etc)	.	.	.	.	.	.	Increased Pollution of Streams/Rivers	Increased Accumulation of Garbage in the Streets	.	Increase in Heat	Increase in Traffic Congestion	.	.	Waste of Water	.	.	.	.	.	.	Yes	.	.	.	.	.	.	Post-doctorate in Smart or Decarbonized City	Doctor
493	High	High	High	High	High	0	3	1	1	Yes	.	Social Assistance	Culture	Education	.	.	.	.	House	Environment (Arborização urbana, água, energia, coleta de lixo, etc)	.	.	.	Insufficient Urban Afforestation (trees without maintenance, urban construction without adequate afforestation, etc.)	.	.	Increased Pollution of Streams/Rivers	Increased Accumulation of Garbage in the Streets	.	Increase in Heat	.	.	Destruction of Green Areas	Waste of Water	Waste of Food	.	.	.	.	.	Yes	.	.	Advanced course on Disruptive Technologies (AI, IoT, Blockchain, etc)	.	Master Course on Smart City or Decarbonized City	Doctor Course on Smart City or Decarbonized City	.	Doctor
492	None	None	Low	Average	None	0	0	0	0	Maybe	.	.	.	.	.	.	.	Mobility	.	.	.	.	.	Insufficient Urban Afforestation (trees without maintenance, urban construction without adequate afforestation, etc.)	.	.	Increased Pollution of Streams/Rivers	.	.	Increase in Heat	.	.	Destruction of Green Areas	Waste of Water	.	.	.	.	.	.	Maybe	Short-term course on Smart City or Decarbonized City	.	.	.	.	.	.	Superior
491	Average	Average	Average	Average	Average	0	0	0	0	Yes	.	.	.	.	.	.	Governance (transparência e combate à corrupção)	.	.	Environment (Arborização urbana, água, energia, coleta de lixo, etc)	Health	.	.	.	Increased Air Pollution (Including odor, and stench)	Increased Noise Pollution	Increased Pollution of Streams/Rivers	Increased Accumulation of Garbage in the Streets	.	.	Increase in Traffic Congestion	.	.	Waste of Water	.	.	.	.	.	.	Yes	.	the Basic course on Disruptive Technologies (AI, IoT, Blockchain, etc)	.	.	.	.	.	Superior
490	.	Average	.	.	None	0	0	.	.	Yes	.	.	.	Education	.	.	.	.	House	Environment (Arborização urbana, água, energia, coleta de lixo, etc)	.	.	.	Insufficient Urban Afforestation (trees without maintenance, urban construction without adequate afforestation, etc.)	Increased Air Pollution (Including odor, and stench)	.	Increased Pollution of Streams/Rivers	.	.	.	Increase in Traffic Congestion	.	Destruction of Green Areas	.	.	.	.	.	.	.	Yes	Short-term course on Smart City or Decarbonized City	the Basic course on Disruptive Technologies (AI, IoT, Blockchain, etc)	.	.	.	.	.	Master
489	None	Low	Low	None	Low	0	0	0	0	Yes	.	.	Culture	Education	.	.	Governance (transparência e combate à corrupção)	Mobility	.	.	Health	.	Others	Insufficient Urban Afforestation (trees without maintenance, urban construction without adequate afforestation, etc.)	Increased Air Pollution (Including odor, and stench)	Increased Noise Pollution	Increased Pollution of Streams/Rivers	Increased Accumulation of Garbage in the Streets	Flooding	Increase in Heat	Increase in Traffic Congestion	Increase in Visual Pollution	Destruction of Green Areas	Waste of Water	Waste of Food	.	Invasion of Public Space	Gas Emitting Vehicles	Urban Fires	Others	Yes	.	.	.	Lato Sensu Specialization on Smart City or Decarbonized City	Master Course on Smart City or Decarbonized City	Doctor Course on Smart City or Decarbonized City	.	Superior
488	None	None	Low	Low	Low	0	0	0	0	Yes	.	.	.	Education	.	Finance	.	Mobility	.	Environment (Arborização urbana, água, energia, coleta de lixo, etc)	.	.	.	Insufficient Urban Afforestation (trees without maintenance, urban construction without adequate afforestation, etc.)	Increased Air Pollution (Including odor, and stench)	Increased Noise Pollution	.	.	.	Increase in Heat	.	.	Destruction of Green Areas	.	.	.	.	.	.	.	Yes	Short-term course on Smart City or Decarbonized City	the Basic course on Disruptive Technologies (AI, IoT, Blockchain, etc)	.	.	.	.	.	Doctor
487	.	.	None	.	.	0	0	.	2	Yes	.	.	.	Education	.	.	.	.	.	Environment (Arborização urbana, água, energia, coleta de lixo, etc)	Health	.	.	Insufficient Urban Afforestation (trees without maintenance, urban construction without adequate afforestation, etc.)	.	.	Increased Pollution of Streams/Rivers	.	.	.	Increase in Traffic Congestion	.	Destruction of Green Areas	.	Waste of Food	.	.	.	.	.	Maybe	Short-term course on Smart City or Decarbonized City	.	.	.	.	.	.	High School
486	None	Low	Low	Low	Low	0	0	0	0	Yes	.	.	.	.	.	Finance	.	Mobility	.	Environment (Arborização urbana, água, energia, coleta de lixo, etc)	.	.	Others	Insufficient Urban Afforestation (trees without maintenance, urban construction without adequate afforestation, etc.)	.	.	Increased Pollution of Streams/Rivers	.	Flooding	Increase in Heat	Increase in Traffic Congestion	.	Destruction of Green Areas	.	Waste of Food	.	Invasion of Public Space	.	Urban Fires	.	Yes	Short-term course on Smart City or Decarbonized City	the Basic course on Disruptive Technologies (AI, IoT, Blockchain, etc)	.	Lato Sensu Specialization on Smart City or Decarbonized City	Master Course on Smart City or Decarbonized City	.	.	Superior
485	None	Low	Low	None	None	0	0	0	0	Maybe	.	.	.	.	.	.	.	.	.	Environment (Arborização urbana, água, energia, coleta de lixo, etc)	.	.	.	Insufficient Urban Afforestation (trees without maintenance, urban construction without adequate afforestation, etc.)	.	.	.	.	.	.	.	.	.	.	.	.	.	.	.	.	Maybe	.	.	.	Lato Sensu Specialization on Smart City or Decarbonized City	.	.	.	Superior
484	None	None	Low	.	.	0	0	0	0	Maybe	.	.	.	.	Sport	.	.	Mobility	.	Environment (Arborização urbana, água, energia, coleta de lixo, etc)	.	.	Others	.	.	.	Increased Pollution of Streams/Rivers	Increased Accumulation of Garbage in the Streets	Flooding	Increase in Heat	.	.	.	.	.	Waste of Energy	Invasion of Public Space	.	.	.	Maybe	Short-term course on Smart City or Decarbonized City	the Basic course on Disruptive Technologies (AI, IoT, Blockchain, etc)	Advanced course on Disruptive Technologies (AI, IoT, Blockchain, etc)	Lato Sensu Specialization on Smart City or Decarbonized City	.	.	.	Superior
483	None	None	None	None	None	0	0	0	0	Yes	.	Social Assistance	Culture	Education	Sport	.	Governance (transparência e combate à corrupção)	Mobility	House	Environment (Arborização urbana, água, energia, coleta de lixo, etc)	Health	Construction	Others	Insufficient Urban Afforestation (trees without maintenance, urban construction without adequate afforestation, etc.)	Increased Air Pollution (Including odor, and stench)	.	Increased Pollution of Streams/Rivers	Increased Accumulation of Garbage in the Streets	.	Increase in Heat	Increase in Traffic Congestion	.	Destruction of Green Areas	.	Waste of Food	.	.	Gas Emitting Vehicles	.	Others	Yes	Short-term course on Smart City or Decarbonized City	the Basic course on Disruptive Technologies (AI, IoT, Blockchain, etc)	Advanced course on Disruptive Technologies (AI, IoT, Blockchain, etc)	Lato Sensu Specialization on Smart City or Decarbonized City	Master Course on Smart City or Decarbonized City	Doctor Course on Smart City or Decarbonized City	.	Superior
482	None	None	None	None	None	0	0	0	0	Yes	.	.	Culture	Education	.	.	.	.	.	Environment (Arborização urbana, água, energia, coleta de lixo, etc)	.	.	.	Insufficient Urban Afforestation (trees without maintenance, urban construction without adequate afforestation, etc.)	Increased Air Pollution (Including odor, and stench)	.	Increased Pollution of Streams/Rivers	.	Flooding	.	.	.	Destruction of Green Areas	.	.	.	.	.	Urban Fires	.	Yes	Short-term course on Smart City or Decarbonized City	.	.	.	.	.	.	Master
481	None	None	Low	None	None	0	0	0	0	Yes	.	.	.	.	Sport	.	.	.	.	.	.	.	Others	.	.	Increased Noise Pollution	Increased Pollution of Streams/Rivers	Increased Accumulation of Garbage in the Streets	.	.	.	.	.	.	.	Waste of Energy	.	.	.	.	Yes	.	the Basic course on Disruptive Technologies (AI, IoT, Blockchain, etc)	.	.	.	.	.	Superior
480	.	None	.	.	.	0	0	0	0	Maybe	.	.	.	.	.	.	.	.	.	.	.	.	Others	Insufficient Urban Afforestation (trees without maintenance, urban construction without adequate afforestation, etc.)	Increased Air Pollution (Including odor, and stench)	Increased Noise Pollution	Increased Pollution of Streams/Rivers	Increased Accumulation of Garbage in the Streets	.	.	Increase in Traffic Congestion	.	Destruction of Green Areas	Waste of Water	.	.	.	.	.	.	Maybe	.	.	.	.	Master Course on Smart City or Decarbonized City	.	.	Master
479	None	Average	Low	High	.	0	0	0	0	Yes	.	.	.	.	.	.	.	Mobility	.	.	.	.	.	.	.	.	.	.	.	.	Increase in Traffic Congestion	.	Destruction of Green Areas	.	.	.	Invasion of Public Space	Gas Emitting Vehicles	Urban Fires	.	Yes	.	.	Advanced course on Disruptive Technologies (AI, IoT, Blockchain, etc)	Lato Sensu Specialization on Smart City or Decarbonized City	.	.	.	Master
478	High	High	Average	Average	Average	0	0	.	.	Yes	.	.	.	Education	.	.	Governance (transparência e combate à corrupção)	.	.	Environment (Arborização urbana, água, energia, coleta de lixo, etc)	.	Construction	.	Insufficient Urban Afforestation (trees without maintenance, urban construction without adequate afforestation, etc.)	.	.	Increased Pollution of Streams/Rivers	Increased Accumulation of Garbage in the Streets	Flooding	.	Increase in Traffic Congestion	Increase in Visual Pollution	Destruction of Green Areas	Waste of Water	Waste of Food	.	Invasion of Public Space	Gas Emitting Vehicles	Urban Fires	.	Yes	Short-term course on Smart City or Decarbonized City	.	.	.	.	.	.	Superior
477	Low	Low	Average	.	Low	0	0	0	0	Maybe	.	.	.	.	.	.	.	.	.	.	.	.	Others	.	Increased Air Pollution (Including odor, and stench)	.	Increased Pollution of Streams/Rivers	Increased Accumulation of Garbage in the Streets	.	.	.	.	.	Waste of Water	.	.	.	.	.	Others	Maybe	Short-term course on Smart City or Decarbonized City	.	.	.	.	.	.	Superior
476	None	None	None	None	None	0	0	0	0	Yes	.	.	.	.	.	.	.	.	.	.	.	.	Others	.	.	.	.	.	.	.	.	.	.	.	.	.	Invasion of Public Space	.	.	.	Maybe	Short-term course on Smart City or Decarbonized City	.	.	.	.	.	.	High School
475	None	None	None	None	None	0	0	0	0	Yes	.	.	.	.	.	.	.	.	.	Environment (Arborização urbana, água, energia, coleta de lixo, etc)	.	.	Others	.	Increased Air Pollution (Including odor, and stench)	Increased Noise Pollution	Increased Pollution of Streams/Rivers	Increased Accumulation of Garbage in the Streets	Flooding	Increase in Heat	Increase in Traffic Congestion	Increase in Visual Pollution	Destruction of Green Areas	Waste of Water	Waste of Food	.	Invasion of Public Space	Gas Emitting Vehicles	Urban Fires	.	Yes	Short-term course on Smart City or Decarbonized City	.	.	.	.	.	.	Doctor
474	None	Low	Low	Low	None	0	.	.	1	Maybe	.	.	.	Education	.	.	.	.	.	.	.	.	.	Insufficient Urban Afforestation (trees without maintenance, urban construction without adequate afforestation, etc.)	.	.	Increased Pollution of Streams/Rivers	.	.	.	Increase in Traffic Congestion	Increase in Visual Pollution	Destruction of Green Areas	Waste of Water	.	.	Invasion of Public Space	.	Urban Fires	.	Maybe	Short-term course on Smart City or Decarbonized City	.	.	.	.	.	.	Superior
473	Average	.	.	.	.	0	3	2	2	Yes	.	Social Assistance	.	.	.	.	.	.	.	.	.	Construction	.	.	.	.	Increased Pollution of Streams/Rivers	Increased Accumulation of Garbage in the Streets	.	.	.	.	Destruction of Green Areas	Waste of Water	Waste of Food	.	.	.	Urban Fires	.	Yes	.	.	.	Lato Sensu Specialization on Smart City or Decarbonized City	.	.	.	Specialization Lato Sensu
472	Low	Average	Average	Average	None	0	.	.	1	Yes	.	.	.	.	.	.	.	.	.	Environment (Arborização urbana, água, energia, coleta de lixo, etc)	Health	.	.	Insufficient Urban Afforestation (trees without maintenance, urban construction without adequate afforestation, etc.)	Increased Air Pollution (Including odor, and stench)	.	.	.	.	Increase in Heat	Increase in Traffic Congestion	.	.	.	.	.	Invasion of Public Space	.	.	.	Yes	Short-term course on Smart City or Decarbonized City	.	.	.	.	.	.	Specialization Lato Sensu
471	None	None	None	Low	None	0	0	0	0	Yes	.	.	.	Education	.	.	.	.	House	Environment (Arborização urbana, água, energia, coleta de lixo, etc)	.	.	.	.	Increased Air Pollution (Including odor, and stench)	.	.	Increased Accumulation of Garbage in the Streets	Flooding	Increase in Heat	.	.	.	.	.	.	.	.	Urban Fires	.	Yes	.	the Basic course on Disruptive Technologies (AI, IoT, Blockchain, etc)	.	Lato Sensu Specialization on Smart City or Decarbonized City	.	.	.	Specialization Lato Sensu
470	None	None	Low	Average	None	0	.	.	.	Yes	.	.	Culture	.	.	.	.	.	.	.	.	.	.	Insufficient Urban Afforestation (trees without maintenance, urban construction without adequate afforestation, etc.)	.	.	.	.	.	.	.	.	.	.	.	.	.	.	.	.	Yes	.	.	Advanced course on Disruptive Technologies (AI, IoT, Blockchain, etc)	.	.	.	.	Superior
469	None	None	None	.	.	0	0	0	0	Yes	.	.	.	Education	.	.	.	.	.	.	.	.	.	.	.	.	Increased Pollution of Streams/Rivers	.	.	.	.	.	.	.	.	.	.	.	.	.	Yes	Short-term course on Smart City or Decarbonized City	.	.	.	.	.	.	Specialization Lato Sensu
468	None	None	None	None	None	0	0	0	0	Maybe	.	.	.	Education	.	.	Governance (transparência e combate à corrupção)	Mobility	.	.	Health	.	.	.	.	Increased Noise Pollution	Increased Pollution of Streams/Rivers	Increased Accumulation of Garbage in the Streets	Flooding	Increase in Heat	.	.	.	.	.	.	.	.	.	.	Maybe	Short-term course on Smart City or Decarbonized City	.	.	.	.	.	.	Specialization Lato Sensu
467	Low	Average	Average	Average	Average	0	0	0	0	Yes	.	.	.	.	.	.	.	.	.	Environment (Arborização urbana, água, energia, coleta de lixo, etc)	.	.	.	.	.	.	Increased Pollution of Streams/Rivers	.	Flooding	.	.	Increase in Visual Pollution	Destruction of Green Areas	.	.	.	Invasion of Public Space	.	.	.	Yes	.	the Basic course on Disruptive Technologies (AI, IoT, Blockchain, etc)	.	.	.	.	.	Doctor
466	Average	Low	Low	High	Average	0	1	.	.	Maybe	.	.	.	.	.	.	.	.	.	.	Health	.	.	.	.	.	.	.	.	.	.	.	Destruction of Green Areas	.	.	.	.	.	.	.	Yes	.	.	.	Lato Sensu Specialization on Smart City or Decarbonized City	.	.	.	Specialization Lato Sensu
465	None	None	None	None	None	0	.	.	.	Yes	.	.	.	Education	.	.	.	.	.	.	.	.	.	Insufficient Urban Afforestation (trees without maintenance, urban construction without adequate afforestation, etc.)	.	.	Increased Pollution of Streams/Rivers	Increased Accumulation of Garbage in the Streets	.	Increase in Heat	.	.	.	Waste of Water	.	.	.	.	Urban Fires	.	Yes	.	.	.	Lato Sensu Specialization on Smart City or Decarbonized City	.	.	.	Specialization Lato Sensu
464	None	None	Average	Average	Average	0	0	>4	>4	Yes	.	.	Culture	Education	Sport	.	.	.	.	Environment (Arborização urbana, água, energia, coleta de lixo, etc)	.	.	.	Insufficient Urban Afforestation (trees without maintenance, urban construction without adequate afforestation, etc.)	.	.	Increased Pollution of Streams/Rivers	Increased Accumulation of Garbage in the Streets	.	.	.	.	Destruction of Green Areas	Waste of Water	.	.	Invasion of Public Space	.	Urban Fires	.	Yes	Short-term course on Smart City or Decarbonized City	the Basic course on Disruptive Technologies (AI, IoT, Blockchain, etc)	Advanced course on Disruptive Technologies (AI, IoT, Blockchain, etc)	.	.	.	.	High School
463	None	Low	.	.	.	0	0	0	0	Yes	.	.	.	.	.	.	.	Mobility	.	Environment (Arborização urbana, água, energia, coleta de lixo, etc)	.	Construction	.	Insufficient Urban Afforestation (trees without maintenance, urban construction without adequate afforestation, etc.)	.	.	Increased Pollution of Streams/Rivers	.	.	.	Increase in Traffic Congestion	.	.	.	.	.	Invasion of Public Space	.	.	.	Yes	Short-term course on Smart City or Decarbonized City	.	.	.	.	.	.	Master
462	Average	Average	High	Average	Average	0	0	0	0	Yes	.	.	.	.	.	.	.	.	.	Environment (Arborização urbana, água, energia, coleta de lixo, etc)	.	.	.	.	.	Increased Noise Pollution	Increased Pollution of Streams/Rivers	.	Flooding	.	Increase in Traffic Congestion	.	.	.	Waste of Food	Waste of Energy	.	.	.	.	.	.	.	Advanced course on Disruptive Technologies (AI, IoT, Blockchain, etc)	.	.	.	.	Superior
461	Low	Average	High	Average	None	0	0	0	0	Maybe	.	.	.	Education	.	.	Governance (transparência e combate à corrupção)	.	.	.	.	.	.	.	.	.	.	.	Flooding	.	Increase in Traffic Congestion	.	.	.	.	.	.	Gas Emitting Vehicles	.	.	No	.	.	.	.	Master Course on Smart City or Decarbonized City	.	.	Doctor
460	Average	Low	High	Average	Low	0	0	0	0	Maybe	.	.	.	.	.	.	.	.	.	Environment (Arborização urbana, água, energia, coleta de lixo, etc)	.	.	.	Insufficient Urban Afforestation (trees without maintenance, urban construction without adequate afforestation, etc.)	.	.	Increased Pollution of Streams/Rivers	Increased Accumulation of Garbage in the Streets	.	.	.	.	Destruction of Green Areas	.	.	.	Invasion of Public Space	.	.	.	Maybe	.	.	.	.	.	Doctor Course on Smart City or Decarbonized City	.	Superior
459	None	None	Low	Low	Low	0	0	0	0	Yes	.	Social Assistance	.	Education	.	Finance	Governance (transparência e combate à corrupção)	.	House	.	Health	Construction	.	Insufficient Urban Afforestation (trees without maintenance, urban construction without adequate afforestation, etc.)	Increased Air Pollution (Including odor, and stench)	.	Increased Pollution of Streams/Rivers	Increased Accumulation of Garbage in the Streets	Flooding	Increase in Heat	Increase in Traffic Congestion	Increase in Visual Pollution	Destruction of Green Areas	Waste of Water	Waste of Food	Waste of Energy	Invasion of Public Space	Gas Emitting Vehicles	Urban Fires	.	Yes	.	.	Advanced course on Disruptive Technologies (AI, IoT, Blockchain, etc)	.	.	.	.	Superior
458	.	.	.	.	.	0	.	.	.	Yes	.	.	.	Education	.	Finance	Governance (transparência e combate à corrupção)	Mobility	House	Environment (Arborização urbana, água, energia, coleta de lixo, etc)	.	.	.	Insufficient Urban Afforestation (trees without maintenance, urban construction without adequate afforestation, etc.)	.	.	Increased Pollution of Streams/Rivers	Increased Accumulation of Garbage in the Streets	.	Increase in Heat	.	Increase in Visual Pollution	Destruction of Green Areas	Waste of Water	Waste of Food	Waste of Energy	Invasion of Public Space	.	Urban Fires	.	Maybe	Short-term course on Smart City or Decarbonized City	.	.	.	.	.	.	Superior
457	None	None	None	None	None	0	0	0	0	Yes	.	.	.	.	.	.	Governance (transparência e combate à corrupção)	.	.	.	.	.	.	.	.	.	.	Increased Accumulation of Garbage in the Streets	.	.	.	.	.	.	.	.	.	.	.	.	Maybe	Short-term course on Smart City or Decarbonized City	.	.	.	.	.	.	High School
456	None	None	None	None	None	0	0	0	0	Yes	.	.	.	.	.	.	.	.	.	.	.	.	Others	.	.	.	Increased Pollution of Streams/Rivers	.	.	.	.	.	.	.	.	.	.	.	.	.	Yes	Short-term course on Smart City or Decarbonized City	.	.	.	.	.	.	.
455	Low	Average	Average	Average	Average	0	.	.	1	Yes	.	.	Culture	Education	Sport	.	.	Mobility	House	Environment (Arborização urbana, água, energia, coleta de lixo, etc)	.	Construction	.	Insufficient Urban Afforestation (trees without maintenance, urban construction without adequate afforestation, etc.)	Increased Air Pollution (Including odor, and stench)	Increased Noise Pollution	Increased Pollution of Streams/Rivers	Increased Accumulation of Garbage in the Streets	Flooding	Increase in Heat	Increase in Traffic Congestion	Increase in Visual Pollution	Destruction of Green Areas	Waste of Water	Waste of Food	Waste of Energy	Invasion of Public Space	Gas Emitting Vehicles	Urban Fires	.	Yes	Short-term course on Smart City or Decarbonized City	.	.	.	.	.	.	Superior
454	None	None	None	None	Low	0	0	0	0	Yes	.	.	.	Education	.	.	.	.	.	.	.	.	.	Insufficient Urban Afforestation (trees without maintenance, urban construction without adequate afforestation, etc.)	Increased Air Pollution (Including odor, and stench)	.	Increased Pollution of Streams/Rivers	Increased Accumulation of Garbage in the Streets	Flooding	Increase in Heat	Increase in Traffic Congestion	.	Destruction of Green Areas	Waste of Water	.	.	.	Gas Emitting Vehicles	Urban Fires	.	Maybe	Short-term course on Smart City or Decarbonized City	.	.	.	.	.	.	Specialization Lato Sensu
453	None	None	None	None	Low	0	0	0	0	Maybe	.	.	.	Education	.	.	.	.	.	.	.	.	.	.	.	.	Increased Pollution of Streams/Rivers	.	.	.	.	.	.	.	.	.	.	.	.	.	Maybe	Short-term course on Smart City or Decarbonized City	.	.	.	.	.	.	Superior
452	Low	Low	Low	Low	Low	0	0	0	0	Yes	.	Social Assistance	Culture	Education	Sport	Finance	Governance (transparência e combate à corrupção)	Mobility	House	Environment (Arborização urbana, água, energia, coleta de lixo, etc)	Health	Construction	.	Insufficient Urban Afforestation (trees without maintenance, urban construction without adequate afforestation, etc.)	.	.	Increased Pollution of Streams/Rivers	.	Flooding	.	Increase in Traffic Congestion	.	.	Waste of Water	.	.	.	.	.	.	Yes	Short-term course on Smart City or Decarbonized City	the Basic course on Disruptive Technologies (AI, IoT, Blockchain, etc)	Advanced course on Disruptive Technologies (AI, IoT, Blockchain, etc)	.	.	.	.	High School
451	None	None	Average	Average	None	0	0	0	0	Maybe	.	.	.	.	.	.	Governance (transparência e combate à corrupção)	.	.	.	.	.	.	Insufficient Urban Afforestation (trees without maintenance, urban construction without adequate afforestation, etc.)	.	.	Increased Pollution of Streams/Rivers	.	.	Increase in Heat	.	.	.	.	.	.	Invasion of Public Space	.	.	.	Maybe	.	the Basic course on Disruptive Technologies (AI, IoT, Blockchain, etc)	Advanced course on Disruptive Technologies (AI, IoT, Blockchain, etc)	Lato Sensu Specialization on Smart City or Decarbonized City	Master Course on Smart City or Decarbonized City	.	.	Specialization Lato Sensu
450	Low	Average	Average	Average	Average	0	.	.	.	Yes	.	.	.	.	.	.	.	Mobility	.	Environment (Arborização urbana, água, energia, coleta de lixo, etc)	.	.	.	Insufficient Urban Afforestation (trees without maintenance, urban construction without adequate afforestation, etc.)	.	.	Increased Pollution of Streams/Rivers	Increased Accumulation of Garbage in the Streets	Flooding	.	.	.	.	Waste of Water	.	.	.	.	.	.	Yes	Short-term course on Smart City or Decarbonized City	.	.	.	.	.	.	High School
449	Low	Low	Average	Average	.	0	0	0	0	Yes	.	Social Assistance	.	.	Sport	.	.	Mobility	.	Environment (Arborização urbana, água, energia, coleta de lixo, etc)	Health	.	.	Insufficient Urban Afforestation (trees without maintenance, urban construction without adequate afforestation, etc.)	.	Increased Noise Pollution	Increased Pollution of Streams/Rivers	.	.	.	Increase in Traffic Congestion	.	Destruction of Green Areas	.	.	.	Invasion of Public Space	.	.	.	Yes	Short-term course on Smart City or Decarbonized City	.	.	.	.	.	.	Specialization Lato Sensu
448	None	None	None	None	None	0	0	0	.	Yes	.	.	.	Education	.	.	Governance (transparência e combate à corrupção)	.	.	.	.	.	.	Insufficient Urban Afforestation (trees without maintenance, urban construction without adequate afforestation, etc.)	Increased Air Pollution (Including odor, and stench)	Increased Noise Pollution	Increased Pollution of Streams/Rivers	Increased Accumulation of Garbage in the Streets	.	.	.	.	.	.	.	.	.	.	.	.	Yes	Short-term course on Smart City or Decarbonized City	.	.	.	.	.	.	High School
447	Low	Low	Low	Low	Low	0	0	0	0	Yes	.	.	.	Education	Sport	.	Governance (transparência e combate à corrupção)	.	.	Environment (Arborização urbana, água, energia, coleta de lixo, etc)	Health	.	.	Insufficient Urban Afforestation (trees without maintenance, urban construction without adequate afforestation, etc.)	.	.	Increased Pollution of Streams/Rivers	Increased Accumulation of Garbage in the Streets	Flooding	Increase in Heat	Increase in Traffic Congestion	.	Destruction of Green Areas	Waste of Water	Waste of Food	.	Invasion of Public Space	.	Urban Fires	.	Yes	Short-term course on Smart City or Decarbonized City	the Basic course on Disruptive Technologies (AI, IoT, Blockchain, etc)	.	.	.	.	.	High School
446	None	Low	Low	Low	Low	0	.	.	.	Yes	.	Social Assistance	.	.	.	.	.	.	.	.	.	.	.	.	.	.	Increased Pollution of Streams/Rivers	Increased Accumulation of Garbage in the Streets	.	.	Increase in Traffic Congestion	.	Destruction of Green Areas	Waste of Water	.	.	.	.	.	.	Yes	.	.	.	Lato Sensu Specialization on Smart City or Decarbonized City	.	.	.	Specialization Lato Sensu
445	None	None	Low	Low	Low	0	0	0	.	Yes	.	Social Assistance	.	.	.	.	.	Mobility	.	.	Health	.	.	Insufficient Urban Afforestation (trees without maintenance, urban construction without adequate afforestation, etc.)	.	Increased Noise Pollution	Increased Pollution of Streams/Rivers	.	.	.	Increase in Traffic Congestion	.	.	.	.	.	Invasion of Public Space	.	.	.	Yes	Short-term course on Smart City or Decarbonized City	.	.	.	.	.	.	Superior
444	None	Low	Low	Low	Low	0	0	0	0	Yes	.	.	.	Education	.	.	.	.	.	.	.	.	.	Insufficient Urban Afforestation (trees without maintenance, urban construction without adequate afforestation, etc.)	Increased Air Pollution (Including odor, and stench)	Increased Noise Pollution	Increased Pollution of Streams/Rivers	Increased Accumulation of Garbage in the Streets	Flooding	Increase in Heat	Increase in Traffic Congestion	.	Destruction of Green Areas	Waste of Water	Waste of Food	Waste of Energy	Invasion of Public Space	Gas Emitting Vehicles	Urban Fires	.	Yes	Short-term course on Smart City or Decarbonized City	.	.	.	.	.	.	Doctor
443	Average	Low	Low	Average	Low	0	.	0	0	Yes	.	.	.	Education	.	.	.	.	.	.	.	.	.	Insufficient Urban Afforestation (trees without maintenance, urban construction without adequate afforestation, etc.)	.	.	Increased Pollution of Streams/Rivers	.	.	.	.	.	Destruction of Green Areas	.	.	.	Invasion of Public Space	.	.	.	Yes	Short-term course on Smart City or Decarbonized City	the Basic course on Disruptive Technologies (AI, IoT, Blockchain, etc)	.	.	.	.	.	Doctor
442	None	None	None	Low	Low	0	0	0	0	Maybe	.	Social Assistance	.	.	.	.	.	.	.	.	.	.	.	.	.	.	Increased Pollution of Streams/Rivers	.	.	.	.	.	.	.	.	.	.	.	.	.	Maybe	.	the Basic course on Disruptive Technologies (AI, IoT, Blockchain, etc)	.	.	.	.	.	Superior
441	None	None	Low	Low	None	0	0	0	0	Maybe	.	.	.	Education	.	.	.	Mobility	House	Environment (Arborização urbana, água, energia, coleta de lixo, etc)	Health	.	.	Insufficient Urban Afforestation (trees without maintenance, urban construction without adequate afforestation, etc.)	.	Increased Noise Pollution	Increased Pollution of Streams/Rivers	Increased Accumulation of Garbage in the Streets	.	.	.	.	Destruction of Green Areas	.	.	.	.	.	Urban Fires	.	Maybe	.	.	.	.	Master Course on Smart City or Decarbonized City	.	.	Specialization Lato Sensu
440	.	.	.	.	.	0	.	.	.	Yes	.	.	.	.	.	.	.	.	.	Environment (Arborização urbana, água, energia, coleta de lixo, etc)	.	.	.	Insufficient Urban Afforestation (trees without maintenance, urban construction without adequate afforestation, etc.)	.	.	Increased Pollution of Streams/Rivers	Increased Accumulation of Garbage in the Streets	.	.	.	.	Destruction of Green Areas	.	.	.	.	Gas Emitting Vehicles	.	.	Yes	Short-term course on Smart City or Decarbonized City	.	.	.	.	.	.	Superior
439	None	None	Average	Average	Average	0	0	0	0	Yes	.	Social Assistance	.	Education	.	.	.	Mobility	.	.	.	.	.	Insufficient Urban Afforestation (trees without maintenance, urban construction without adequate afforestation, etc.)	.	Increased Noise Pollution	Increased Pollution of Streams/Rivers	.	Flooding	.	Increase in Traffic Congestion	.	.	.	.	.	.	.	.	.	Maybe	Short-term course on Smart City or Decarbonized City	.	.	Lato Sensu Specialization on Smart City or Decarbonized City	.	.	.	Specialization Lato Sensu
438	Low	Low	Average	High	Average	0	0	0	0	Yes	.	.	Culture	.	.	.	.	.	.	.	Health	.	.	.	Increased Air Pollution (Including odor, and stench)	.	.	.	.	.	Increase in Traffic Congestion	Increase in Visual Pollution	.	Waste of Water	Waste of Food	Waste of Energy	.	.	.	.	Yes	Short-term course on Smart City or Decarbonized City	.	.	.	.	.	.	Superior
437	None	None	None	None	None	0	0	.	.	Yes	.	.	.	.	Sport	.	.	Mobility	.	Environment (Arborização urbana, água, energia, coleta de lixo, etc)	Health	.	.	.	.	Increased Noise Pollution	Increased Pollution of Streams/Rivers	.	Flooding	.	.	.	.	.	.	.	.	Gas Emitting Vehicles	.	.	Yes	Short-term course on Smart City or Decarbonized City	.	.	Lato Sensu Specialization on Smart City or Decarbonized City	.	.	.	Specialization Lato Sensu
[truncated: 436 more rows]
[truncated: 8 more columns]
